# Supplementary material for: Bioinformatic Analysis Identified Hub Genes Associated with Heterocyclic Amines Induced Cytotoxicity of Peripheral Blood Mononuclear Cells
Source: Genes (Basel). 2021 Nov 25;12(12):1888. doi: 10.3390/genes12121888 (PMC8700875; doi:10.3390/genes12121888)
Supplement: Supplementary file 1 [file genes-12-01888-s001.zip]

Archive with 11 entries (10 files):
- supplementary data 2021-11-25/
- supplementary data 2021-11-25/Figure S1.jpg
- supplementary data 2021-11-25/Figure S2.jpg
- supplementary data 2021-11-25/Figure S3.jpg
- supplementary data 2021-11-25/Table S1.csv
- supplementary data 2021-11-25/Table S2.csv
- supplementary data 2021-11-25/Table S3.csv
- supplementary data 2021-11-25/Table S4.csv
- supplementary data 2021-11-25/Table S5.xls
- supplementary data 2021-11-25/Table S6.csv
- supplementary data 2021-11-25/Table S7.csv
