# Supplementary material for: Bioinformatic Analysis Identified Hub Genes Associated with Heterocyclic Amines Induced Cytotoxicity of Peripheral Blood Mononuclear Cells
Source: Genes (Basel). 2021 Nov 25;12(12):1888. doi: 10.3390/genes12121888 (PMC8700875; doi:10.3390/genes12121888)
Supplement: Supplementary file 1 [file genes-12-01888-s001.zip › supplementary data 2021-11-25/Table S1.csv]

	substanceBXH	geneSymbol	moduleColor
A_24_P55437	A_24_P55437	TES	blue
A_23_P502224	A_23_P502224	CYB5R3	blue
A_32_P96641	A_32_P96641	NDUFA5	blue
A_24_P213710	A_24_P213710	AHI1	blue
A_32_P163858	A_32_P163858	SCD	blue
A_24_P128001	A_24_P128001	ZNF395	blue
A_23_P70417	A_23_P70417	MRPS10	blue
A_23_P407203	A_23_P407203	ZEB2	blue
A_23_P303810	A_23_P303810	NA	blue
A_23_P106544	A_23_P106544	C16orf61	blue
A_23_P82474	A_23_P82474	TWISTNB	blue
A_23_P215897	A_23_P215897	RNF19A	blue
A_24_P10137	A_24_P10137	C13orf15	blue
A_23_P139558	A_23_P139558	TBC1D15	blue
A_23_P259272	A_23_P259272	WSB2	blue
A_24_P419211	A_24_P419211	MTMR6	blue
A_24_P169462	A_24_P169462	GOSR1	blue
A_24_P115621	A_24_P115621	EIF4EBP2	blue
A_23_P48121	A_23_P48121	ADIPOR2	blue
A_24_P184031	A_24_P184031	PHPT1	blue
A_23_P159650	A_23_P159650	COX7B	blue
A_23_P39465	A_23_P39465	BST2	blue
A_23_P157715	A_23_P157715	PPP1R16A	blue
A_23_P204252	A_23_P204252	M6PR	blue
A_23_P117721	A_23_P117721	RPS17	blue
A_24_P573978	A_24_P573978	CYCS	blue
A_24_P584992	A_24_P584992	NA	blue
A_23_P91468	A_23_P91468	PSMA7	blue
A_24_P292964	A_24_P292964	CDK5RAP3	blue
A_23_P80362	A_23_P80362	NHP2L1	blue
A_32_P88120	A_32_P88120	YPEL1	blue
A_24_P56270	A_24_P56270	DYRK2	blue
A_24_P11045	A_24_P11045	NA	blue
A_32_P7916	A_32_P7916	NA	blue
A_32_P128572	A_32_P128572	MIER1	blue
A_24_P401051	A_24_P401051	NA	blue
A_23_P15402	A_23_P15402	SAT2	blue
A_23_P132669	A_23_P132669	GLT8D1	blue
A_23_P83192	A_23_P83192	PHPT1	blue
A_24_P195998	A_24_P195998	ANKRD17	blue
A_24_P627306	A_24_P627306	EDEM2	blue
A_32_P224449	A_32_P224449	NA	blue
A_23_P170331	A_23_P170331	AP3M2	blue
A_23_P121898	A_23_P121898	PARP8	blue
A_24_P256863	A_24_P256863	THRAP3	blue
A_32_P387905	A_32_P387905	ERO1L	blue
A_23_P36305	A_23_P36305	ATG16L2	blue
A_23_P502913	A_23_P502913	WDR1	blue
A_24_P639505	A_24_P639505	STX6	blue
A_23_P99614	A_23_P99614	BTBD6	blue
A_24_P31235	A_24_P31235	EIF5A	blue
A_23_P45831	A_23_P45831	CHD1L	blue
A_32_P231415	A_32_P231415	SCD	blue
A_23_P112159	A_23_P112159	EIF2C2	blue
A_23_P331895	A_23_P331895	TTYH3	blue
A_23_P129925	A_23_P129925	SLFN11	blue
A_23_P68106	A_23_P68106	TMSB10	blue
A_23_P24176	A_23_P24176	CCNJ	blue
A_24_P83738	A_24_P83738	ASTN2	blue
A_23_P27332	A_23_P27332	TCF4	blue
A_23_P59921	A_23_P59921	SUB1	blue
A_32_P46765	A_32_P46765	C12orf29	blue
A_23_P414771	A_23_P414771	NA	blue
A_32_P11899	A_32_P11899	C12orf65	blue
A_24_P350890	A_24_P350890	RANBP2	blue
A_23_P112950	A_23_P112950	ATF7IP	blue
A_23_P97442	A_23_P97442	TMEM222	blue
A_23_P84836	A_23_P84836	NPEPPS	blue
A_23_P113972	A_23_P113972	EXOC1	blue
A_23_P431319	A_23_P431319	YIPF6	blue
A_23_P62659	A_23_P62659	PPT1	blue
A_24_P4373	A_24_P4373	C9orf91	blue
A_23_P256455	A_23_P256455	RPA3	blue
A_23_P428827	A_23_P428827	AKIRIN2	blue
A_24_P859124	A_24_P859124	NA	blue
A_24_P287043	A_24_P287043	IFITM2	blue
A_23_P327069	A_23_P327069	KIAA0232	blue
A_23_P24433	A_23_P24433	CTSF	blue
A_23_P368393	A_23_P368393	SF3B1	blue
A_23_P99437	A_23_P99437	ING1	blue
A_23_P168592	A_23_P168592	CCDC126	blue
A_32_P167592	A_32_P167592	NA	blue
A_24_P108451	A_24_P108451	GPI	blue
A_32_P3290	A_32_P3290	HAUS6	blue
A_23_P154367	A_23_P154367	STK17B	blue
A_23_P15516	A_23_P15516	TMEM101	blue
A_23_P144465	A_23_P144465	PAPSS1	blue
A_23_P136573	A_23_P136573	ST3GAL5	blue
A_23_P83624	A_23_P83624	COTL1	blue
A_23_P129935	A_23_P129935	VMP1	blue
A_24_P15502	A_24_P15502	NA	blue
A_23_P126486	A_23_P126486	CROCCP2	blue
A_23_P157679	A_23_P157679	UTP23	blue
A_23_P33015	A_23_P33015	POLR2L	blue
A_32_P204903	A_32_P204903	NA	blue
A_24_P53519	A_24_P53519	CHAF1A	blue
A_23_P146997	A_23_P146997	TXLNG	blue
A_24_P309594	A_24_P309594	SLC48A1	blue
A_23_P86774	A_23_P86774	NDUFS8	blue
A_24_P639629	A_24_P639629	ZMAT3	blue
A_32_P121855	A_32_P121855	NA	blue
A_23_P372925	A_23_P372925	KIAA1737	blue
A_24_P110213	A_24_P110213	ZMYM5	blue
A_32_P11894	A_32_P11894	C12orf65	blue
A_23_P1038	A_23_P1038	KDM5B	blue
A_23_P203332	A_23_P203332	FAM111A	blue
A_23_P30275	A_23_P30275	PCYOX1L	blue
A_23_P65089	A_23_P65089	DDX47	blue
A_32_P3021	A_32_P3021	NA	blue
A_23_P63067	A_23_P63067	DAP3	blue
A_32_P164916	A_32_P164916	NA	blue
A_23_P155477	A_23_P155477	C3orf18	blue
A_23_P39116	A_23_P39116	LIG1	blue
A_32_P7502	A_32_P7502	CD96	blue
A_24_P389348	A_24_P389348	PHF20L1	blue
A_23_P256540	A_23_P256540	MRPL33	blue
A_23_P51346	A_23_P51346	KIAA2013	blue
A_24_P306925	A_24_P306925	NA	blue
A_24_P212997	A_24_P212997	NA	blue
A_32_P18251	A_32_P18251	FUNDC2	blue
A_24_P107674	A_24_P107674	MAPK1IP1L	blue
A_32_P164917	A_32_P164917	NA	blue
A_32_P6172	A_32_P6172	LOC100128822	blue
A_24_P285623	A_24_P285623	DGUOK	blue
A_24_P204084	A_24_P204084	NA	blue
A_23_P57807	A_23_P57807	MKRN2	blue
A_23_P38365	A_23_P38365	TLK2	blue
A_23_P203389	A_23_P203389	TMEM216	blue
A_24_P216294	A_24_P216294	CST3	blue
A_24_P400997	A_24_P400997	SMCHD1	blue
A_24_P270235	A_24_P270235	CCND2	blue
A_24_P867868	A_24_P867868	LOC550643	blue
A_23_P347070	A_23_P347070	PAG1	blue
A_23_P146736	A_23_P146736	QARS	blue
A_24_P933138	A_24_P933138	RBM4	blue
A_23_P406385	A_23_P406385	FBXL16	blue
A_24_P87746	A_24_P87746	KIR2DS4	blue
A_23_P28263	A_23_P28263	CTDSP1	blue
A_24_P567952	A_24_P567952	HCG18	blue
A_32_P89371	A_32_P89371	RGPD5	blue
A_23_P119698	A_23_P119698	CD320	blue
A_23_P250380	A_23_P250380	MAN2B2	blue
A_24_P84008	A_24_P84008	NA	blue
A_32_P101441	A_32_P101441	NA	blue
A_24_P177964	A_24_P177964	NCKAP5L	blue
A_23_P165535	A_23_P165535	EEF1B2	blue
A_23_P25003	A_23_P25003	CLIP1	blue
A_23_P14284	A_23_P14284	VTI1B	blue
A_23_P50137	A_23_P50137	MEX3C	blue
A_24_P49411	A_24_P49411	DEF8	blue
A_23_P2114	A_23_P2114	LAMTOR1	blue
A_23_P411833	A_23_P411833	WDR90	blue
A_32_P2333	A_32_P2333	SUB1	blue
A_24_P80915	A_24_P80915	BCLAF1	blue
A_32_P46981	A_32_P46981	HSBP1L1	blue
A_23_P150852	A_23_P150852	ESYT1	blue
A_24_P416131	A_24_P416131	COTL1	blue
A_23_P149050	A_23_P149050	LINC00115	blue
A_23_P137139	A_23_P137139	BTK	blue
A_23_P31097	A_23_P31097	OSTM1	blue
A_23_P250274	A_23_P250274	LRRC8A	blue
A_24_P298077	A_24_P298077	ANKRD10	blue
A_23_P253774	A_23_P253774	NA	blue
A_23_P80648	A_23_P80648	MFN1	blue
A_23_P162846	A_23_P162846	LAMP1	blue
A_23_P74550	A_23_P74550	DRAM2	blue
A_23_P4462	A_23_P4462	NA	blue
A_23_P36888	A_23_P36888	FAM113B	blue
A_23_P3866	A_23_P3866	COTL1	blue
A_23_P115683	A_23_P115683	HPS6	blue
A_23_P51487	A_23_P51487	GBP3	blue
A_23_P421401	A_23_P421401	PDGFRB	blue
A_23_P419107	A_23_P419107	TCP11L2	blue
A_24_P311771	A_24_P311771	ZFR	blue
A_32_P23810	A_32_P23810	NA	blue
A_23_P66900	A_23_P66900	CDK5RAP3	blue
A_24_P304581	A_24_P304581	TRAPPC6B	blue
A_23_P8400	A_23_P8400	CDK5	blue
A_23_P159927	A_23_P159927	ARHGAP4	blue
A_24_P319715	A_24_P319715	PDIA6	blue
A_23_P217564	A_23_P217564	ACSL4	blue
A_24_P45651	A_24_P45651	HIST2H3A	blue
A_23_P78677	A_23_P78677	C19orf53	blue
A_23_P97195	A_23_P97195	FAM54B	blue
A_23_P423074	A_23_P423074	FAM169A	blue
A_23_P113405	A_23_P113405	CNNM3	blue
A_24_P49447	A_24_P49447	KIAA1432	blue
A_24_P376309	A_24_P376309	PPP1R9B	blue
A_23_P129188	A_23_P129188	CALML4	blue
A_23_P48581	A_23_P48581	C14orf93	blue
A_32_P158966	A_32_P158966	KLRF1	blue
A_23_P130089	A_23_P130089	IFT20	blue
A_23_P353056	A_23_P353056	C2CD2L	blue
A_24_P74064	A_24_P74064	ZFP161	blue
A_23_P372255	A_23_P372255	ITPKB	blue
A_23_P218884	A_23_P218884	DVL3	blue
A_24_P369694	A_24_P369694	PPP2R5C	blue
A_23_P72550	A_23_P72550	ULK1	blue
A_23_P873	A_23_P873	C1orf38	blue
A_24_P17722	A_24_P17722	TBC1D9B	blue
A_24_P306561	A_24_P306561	TCF25	blue
A_23_P403424	A_23_P403424	JMJD7-PLA2G4B	blue
A_24_P100234	A_24_P100234	MORC2	blue
A_23_P163546	A_23_P163546	TAF1C	blue
A_23_P4425	A_23_P4425	FLII	blue
A_23_P372467	A_23_P372467	AHSA2	blue
A_23_P101185	A_23_P101185	NARS	blue
A_23_P23924	A_23_P23924	CAPN2	blue
A_23_P91930	A_23_P91930	QTRTD1	blue
A_24_P418418	A_24_P418418	RPS17	blue
A_23_P406330	A_23_P406330	SMAP2	blue
A_23_P123125	A_23_P123125	CCM2	blue
A_23_P69437	A_23_P69437	YEATS2	blue
A_32_P10100	A_32_P10100	NA	blue
A_24_P373297	A_24_P373297	ZDHHC7	blue
A_23_P76951	A_23_P76951	TMX1	blue
A_24_P690285	A_24_P690285	CNOT6L	blue
A_23_P3496	A_23_P3496	SPSB3	blue
A_24_P202306	A_24_P202306	OVCA2	blue
A_32_P99097	A_32_P99097	TNPO1	blue
A_23_P76901	A_23_P76901	PLEKHG3	blue
A_24_P551028	A_24_P551028	SPOPL	blue
A_24_P375609	A_24_P375609	EIF5A	blue
A_23_P306890	A_23_P306890	POLI	blue
A_23_P200056	A_23_P200056	NADK	blue
A_23_P55011	A_23_P55011	SLC38A10	blue
A_23_P34176	A_23_P34176	WWC3	blue
A_23_P11764	A_23_P11764	EIF2C1	blue
A_24_P918397	A_24_P918397	SLC25A28	blue
A_24_P45005	A_24_P45005	NPEPL1	blue
A_24_P837234	A_24_P837234	NA	blue
A_23_P414913	A_23_P414913	GLIPR2	blue
A_23_P358628	A_23_P358628	DPY19L1	blue
A_32_P67223	A_32_P67223	NA	blue
A_24_P266734	A_24_P266734	SSH3	blue
A_23_P424582	A_23_P424582	EGFL8	blue
A_23_P88819	A_23_P88819	MVP	blue
A_24_P7157	A_24_P7157	RIMKLB	blue
A_24_P91222	A_24_P91222	DCAF7	blue
A_23_P63929	A_23_P63929	WDR11	blue
A_23_P99927	A_23_P99927	PTPLAD1	blue
A_32_P26969	A_32_P26969	ERICH1	blue
A_24_P408603	A_24_P408603	RAB39B	blue
A_32_P120084	A_32_P120084	CCDC59	blue
A_23_P88865	A_23_P88865	CMTM3	blue
A_24_P186464	A_24_P186464	NA	blue
A_24_P274270	A_24_P274270	STAT1	blue
A_23_P210939	A_23_P210939	EIF6	blue
A_23_P314250	A_23_P314250	FAM78A	blue
A_24_P840868	A_24_P840868	NA	blue
A_23_P325411	A_23_P325411	RREB1	blue
A_23_P20566	A_23_P20566	TPM2	blue
A_23_P348857	A_23_P348857	CEP170	blue
A_23_P100292	A_23_P100292	ZNF598	blue
A_23_P341349	A_23_P341349	CAPN10	blue
A_32_P231265	A_32_P231265	NA	blue
A_23_P217114	A_23_P217114	ALAD	blue
A_24_P106681	A_24_P106681	YWHAG	blue
A_23_P104689	A_23_P104689	RELA	blue
A_24_P330009	A_24_P330009	POLR2L	blue
A_24_P922969	A_24_P922969	RALGAPA1	blue
A_23_P207614	A_23_P207614	KIAA0100	blue
A_32_P163996	A_32_P163996	NA	blue
A_23_P501435	A_23_P501435	CSRP2BP	blue
A_23_P22614	A_23_P22614	6-Sep	blue
A_23_P253177	A_23_P253177	STK24	blue
A_24_P385280	A_24_P385280	ALDH9A1	blue
A_23_P207037	A_23_P207037	CD300A	blue
A_23_P323685	A_23_P323685	HIST1H4H	blue
A_23_P125553	A_23_P125553	SPIN2B	blue
A_23_P72643	A_23_P72643	ADAM9	blue
A_24_P12932	A_24_P12932	MRPS16	blue
A_23_P49597	A_23_P49597	PLSCR3	blue
A_32_P56320	A_32_P56320	NA	blue
A_23_P51534	A_23_P51534	XCL2	blue
A_23_P344037	A_23_P344037	CHFR	blue
A_23_P319270	A_23_P319270	AZI1	blue
A_23_P118916	A_23_P118916	PQLC1	blue
A_23_P209700	A_23_P209700	NMUR1	blue
A_32_P215714	A_32_P215714	RPL6	blue
A_23_P35114	A_23_P35114	PLEKHO1	blue
A_23_P140050	A_23_P140050	FAM48A	blue
A_23_P385034	A_23_P385034	E2F3	blue
A_23_P427023	A_23_P427023	GIMAP1	blue
A_23_P101246	A_23_P101246	VSIG10L	blue
A_32_P201498	A_32_P201498	C20orf30	blue
A_24_P279797	A_24_P279797	MRI1	blue
A_23_P41255	A_23_P41255	G3BP2	blue
A_24_P913146	A_24_P913146	HOPX	blue
A_23_P159335	A_23_P159335	CD8B	blue
A_24_P940815	A_24_P940815	SGPL1	blue
A_23_P135184	A_23_P135184	RALGDS	blue
A_23_P120488	A_23_P120488	NPEPL1	blue
A_23_P201002	A_23_P201002	RNF220	blue
A_23_P27584	A_23_P27584	MYADM	blue
A_23_P397999	A_23_P397999	FZD5	blue
A_23_P410017	A_23_P410017	TBCEL	blue
A_23_P4223	A_23_P4223	CALCOCO2	blue
A_23_P67288	A_23_P67288	CALR	blue
A_23_P102235	A_23_P102235	SNRPG	blue
A_23_P388914	A_23_P388914	CCDC101	blue
A_23_P369899	A_23_P369899	TMEM158	blue
A_23_P502915	A_23_P502915	WDR1	blue
A_24_P455972	A_24_P455972	FLJ43663	blue
A_23_P56922	A_23_P56922	HSPE1	blue
A_23_P37205	A_23_P37205	NDRG2	blue
A_32_P211414	A_32_P211414	NA	blue
A_23_P77389	A_23_P77389	NA	blue
A_23_P151710	A_23_P151710	PTGER2	blue
A_32_P175739	A_32_P175739	HK2	blue
A_23_P376799	A_23_P376799	FAM21C	blue
A_24_P81947	A_24_P81947	CORO1C	blue
A_24_P652700	A_24_P652700	CEP152	blue
A_32_P475513	A_32_P475513	MYO15B	blue
A_23_P83388	A_23_P83388	EPPK1	blue
A_23_P209183	A_23_P209183	GLT25D1	blue
A_24_P942354	A_24_P942354	PITPNA	blue
A_23_P210726	A_23_P210726	CDC25B	blue
A_23_P163027	A_23_P163027	PARP2	blue
A_23_P141893	A_23_P141893	PPM1N	blue
A_24_P209455	A_24_P209455	GIMAP4	blue
A_24_P489480	A_24_P489480	NA	blue
A_23_P316460	A_23_P316460	C7orf29	blue
A_23_P37068	A_23_P37068	TRAF3	blue
A_23_P143218	A_23_P143218	ACOT8	blue
A_24_P941148	A_24_P941148	HAUS6	blue
A_23_P154245	A_23_P154245	GPR35	blue
A_23_P162087	A_23_P162087	TMEM9B	blue
A_24_P19884	A_24_P19884	ZBTB7B	blue
A_23_P19219	A_23_P19219	ASF1A	blue
A_23_P254654	A_23_P254654	CLIC3	blue
A_23_P109442	A_23_P109442	HPS4	blue
A_23_P306919	A_23_P306919	CXorf40B	blue
A_23_P391164	A_23_P391164	ZNF512	blue
A_32_P134634	A_32_P134634	NA	blue
A_24_P378506	A_24_P378506	UBE2Z	blue
A_23_P28015	A_23_P28015	ZNF558	blue
A_24_P921321	A_24_P921321	PTPRJ	blue
A_23_P152136	A_23_P152136	GINS3	blue
A_23_P147495	A_23_P147495	BCORL1	blue
A_32_P170397	A_32_P170397	LOC100289090	blue
A_24_P325107	A_24_P325107	FAM160B1	blue
A_24_P885873	A_24_P885873	LOC100509100	blue
A_23_P97770	A_23_P97770	RNPEP	blue
A_23_P115346	A_23_P115346	EIF2D	blue
A_23_P159053	A_23_P159053	RAD17	blue
A_23_P414855	A_23_P414855	PURB	blue
A_24_P734297	A_24_P734297	EEF1D	blue
A_23_P432512	A_23_P432512	PPIL2	blue
A_23_P148519	A_23_P148519	FAM156A	blue
A_23_P7172	A_23_P7172	PGM2	blue
A_23_P108842	A_23_P108842	DUSP2	blue
A_23_P79426	A_23_P79426	CAB39	blue
A_23_P109508	A_23_P109508	NCF4	blue
A_32_P108254	A_32_P108254	FAM20A	blue
A_23_P155027	A_23_P155027	MORC2	blue
A_32_P30717	A_32_P30717	NA	blue
A_24_P245246	A_24_P245246	PIP4K2B	blue
A_32_P75867	A_32_P75867	LOC100507307	blue
A_23_P170352	A_23_P170352	MRPL12	blue
A_24_P307002	A_24_P307002	EEF1D	blue
A_23_P203201	A_23_P203201	DDX6	blue
A_23_P18392	A_23_P18392	PRKCI	blue
A_23_P416289	A_23_P416289	DIXDC1	blue
A_23_P30315	A_23_P30315	TRIM7	blue
A_24_P926960	A_24_P926960	MEGF6	blue
A_24_P38347	A_24_P38347	DPYSL2	blue
A_23_P115608	A_23_P115608	ARHGAP21	blue
A_23_P376599	A_23_P376599	RALBP1	blue
A_32_P141257	A_32_P141257	ZMYM5	blue
A_24_P944144	A_24_P944144	DIDO1	blue
A_24_P821168	A_24_P821168	EEF1D	blue
A_23_P95599	A_23_P95599	ERVK13-1	blue
A_32_P25253	A_32_P25253	ISCA1	blue
A_23_P22915	A_23_P22915	SLC30A7	blue
A_23_P49708	A_23_P49708	GRN	blue
A_24_P924681	A_24_P924681	NA	blue
A_32_P136800	A_32_P136800	NA	blue
A_23_P57370	A_23_P57370	CECR5	blue
A_23_P425224	A_23_P425224	ZC3HAV1	blue
A_23_P152028	A_23_P152028	TRIP4	blue
A_24_P399500	A_24_P399500	PCP2	blue
A_23_P259054	A_23_P259054	SNX14	blue
A_23_P31073	A_23_P31073	MYB	blue
A_23_P77000	A_23_P77000	VASH1	blue
A_23_P53557	A_23_P53557	LTBR	blue
A_23_P363647	A_23_P363647	DDX26B	blue
A_23_P55190	A_23_P55190	EFTUD2	blue
A_23_P97221	A_23_P97221	ZNF691	blue
A_23_P317800	A_23_P317800	ANAPC4	blue
A_23_P426196	A_23_P426196	MAST3	blue
A_23_P169423	A_23_P169423	UBE2R2	blue
A_24_P318457	A_24_P318457	E2F4	blue
A_23_P125837	A_23_P125837	CXorf26	blue
A_23_P58529	A_23_P58529	DIMT1	blue
A_24_P322741	A_24_P322741	IL10RB	blue
A_23_P206284	A_23_P206284	GPR56	blue
A_23_P165078	A_23_P165078	FAM108A1	blue
A_32_P162183	A_32_P162183	C2	blue
A_23_P53081	A_23_P53081	OSBPL5	blue
A_23_P27306	A_23_P27306	COLEC12	blue
A_32_P53486	A_32_P53486	BOLA2B	blue
A_23_P43326	A_23_P43326	SPTLC1	blue
A_23_P21734	A_23_P21734	TAF9	blue
A_23_P85164	A_23_P85164	DNASE1L1	blue
A_24_P215407	A_24_P215407	DDX6	blue
A_23_P3681	A_23_P3681	NETO2	blue
A_23_P68505	A_23_P68505	C20orf177	blue
A_23_P99204	A_23_P99204	C12orf47	blue
A_24_P342328	A_24_P342328	ZNF710	blue
A_23_P89570	A_23_P89570	ZMYND15	blue
A_23_P338919	A_23_P338919	SPEG	blue
A_23_P252163	A_23_P252163	DAPK1	blue
A_23_P131646	A_23_P131646	RPIA	blue
A_23_P307002	A_23_P307002	SSU72	blue
A_23_P49638	A_23_P49638	GRAP	blue
A_23_P340333	A_23_P340333	ITPRIP	blue
A_24_P194508	A_24_P194508	SPIN2B	blue
A_24_P65507	A_24_P65507	STRA13	blue
A_23_P422268	A_23_P422268	DCAF7	blue
A_23_P203891	A_23_P203891	NCOR2	blue
A_24_P838743	A_24_P838743	SERPINB6	blue
A_23_P420863	A_23_P420863	NOD2	blue
A_24_P333733	A_24_P333733	ATP6V0A1	blue
A_32_P115535	A_32_P115535	FBXO9	blue
A_23_P67466	A_23_P67466	PSMD8	blue
A_32_P127200	A_32_P127200	NA	blue
A_23_P56140	A_23_P56140	CSNK1G2	blue
A_23_P162982	A_23_P162982	DHRS4	blue
A_23_P168882	A_23_P168882	TP53INP1	blue
A_24_P940790	A_24_P940790	C17orf101	blue
A_24_P682550	A_24_P682550	NA	blue
A_24_P928637	A_24_P928637	ASAH1	blue
A_24_P623814	A_24_P623814	NA	blue
A_23_P25121	A_23_P25121	FKBP11	blue
A_23_P395534	A_23_P395534	RSC1A1	blue
A_23_P502797	A_23_P502797	WDFY1	blue
A_32_P88349	A_32_P88349	NA	blue
A_23_P343843	A_23_P343843	CENPBD1	blue
A_23_P163816	A_23_P163816	ZNF629	blue
A_24_P247408	A_24_P247408	LOC399851	blue
A_24_P48204	A_24_P48204	SECTM1	blue
A_24_P570049	A_24_P570049	PPARA	blue
A_23_P122662	A_23_P122662	GFOD1	blue
A_23_P202672	A_23_P202672	RNH1	blue
A_23_P203419	A_23_P203419	FADS1	blue
A_24_P451992	A_24_P451992	NA	blue
A_24_P358305	A_24_P358305	NA	blue
A_32_P41026	A_32_P41026	SC5DL	blue
A_24_P27412	A_24_P27412	SNUPN	blue
A_23_P163467	A_23_P163467	C15orf52	blue
A_23_P107847	A_23_P107847	LILRA5	blue
A_23_P169197	A_23_P169197	HSDL2	blue
A_23_P334608	A_23_P334608	GUSB	blue
A_23_P99710	A_23_P99710	KIAA0586	blue
A_23_P151975	A_23_P151975	RHCG	blue
A_23_P35205	A_23_P35205	RCAN3	blue
A_23_P370544	A_23_P370544	ANKAR	blue
A_24_P273413	A_24_P273413	EML4	blue
A_23_P106463	A_23_P106463	OAZ2	blue
A_32_P108277	A_32_P108277	NA	blue
A_24_P53150	A_24_P53150	TRAF7	blue
A_23_P418934	A_23_P418934	NHLRC3	blue
A_23_P60324	A_23_P60324	UBAC1	blue
A_23_P82394	A_23_P82394	USP42	blue
A_24_P386639	A_24_P386639	BET1L	blue
A_24_P351435	A_24_P351435	CRBN	blue
A_23_P211355	A_23_P211355	DGCR8	blue
A_23_P20814	A_23_P20814	DDX58	blue
A_23_P167168	A_23_P167168	IGJ	blue
A_24_P856273	A_24_P856273	NA	blue
A_23_P134295	A_23_P134295	NUDT1	blue
A_32_P205859	A_32_P205859	RAB43	blue
A_32_P164203	A_32_P164203	RNF217	blue
A_23_P132738	A_23_P132738	CRYGS	blue
A_23_P251881	A_23_P251881	NCR3	blue
A_24_P20873	A_24_P20873	HIST1H4I	blue
A_23_P62227	A_23_P62227	CXorf21	blue
A_23_P68155	A_23_P68155	IFIH1	blue
A_32_P159574	A_32_P159574	NA	blue
A_24_P84428	A_24_P84428	CACYBP	blue
A_23_P386030	A_23_P386030	SNTB1	blue
A_24_P411561	A_24_P411561	HAVCR2	blue
A_23_P201655	A_23_P201655	MYCBP	blue
A_23_P126623	A_23_P126623	PGD	blue
A_32_P183609	A_32_P183609	ASB1	blue
A_23_P422071	A_23_P422071	B3GALT4	blue
A_24_P76267	A_24_P76267	GGT1	blue
A_23_P25626	A_23_P25626	BORA	blue
A_24_P934809	A_24_P934809	LOC100505792	blue
A_23_P66608	A_23_P66608	KAT2A	blue
A_24_P382591	A_24_P382591	C20orf30	blue
A_24_P358976	A_24_P358976	TMEM19	blue
A_24_P313576	A_24_P313576	VAMP2	blue
A_24_P79955	A_24_P79955	RBM8A	blue
A_24_P45476	A_24_P45476	XCL1	blue
A_23_P112602	A_23_P112602	TRIM62	blue
A_23_P153360	A_23_P153360	C19orf42	blue
A_32_P41574	A_32_P41574	LOC100506649	blue
A_23_P51278	A_23_P51278	LRRC42	blue
A_23_P171296	A_23_P171296	MPP1	blue
A_23_P208070	A_23_P208070	IMPACT	blue
A_23_P98580	A_23_P98580	FADS2	blue
A_24_P935276	A_24_P935276	ZNF766	blue
A_23_P133543	A_23_P133543	KLHL3	blue
A_24_P693433	A_24_P693433	NA	blue
A_23_P256148	A_23_P256148	AKIRIN1	blue
A_23_P102832	A_23_P102832	CEP250	blue
A_23_P155417	A_23_P155417	ABHD14B	blue
A_32_P231547	A_32_P231547	NA	blue
A_23_P120915	A_23_P120915	ANKRD54	blue
A_24_P289471	A_24_P289471	RNASET2	blue
A_24_P923142	A_24_P923142	ZC3HAV1L	blue
A_32_P148914	A_32_P148914	LOC729732	blue
A_24_P237036	A_24_P237036	TNFSF14	blue
A_32_P68335	A_32_P68335	FAM108A1	blue
A_24_P916614	A_24_P916614	PTBP3	blue
A_23_P97365	A_23_P97365	LRRC8D	blue
A_23_P435183	A_23_P435183	LRRFIP1	blue
A_23_P363968	A_23_P363968	C1RL	blue
A_24_P176131	A_24_P176131	WDFY2	blue
A_23_P129118	A_23_P129118	PDCD7	blue
A_23_P255884	A_23_P255884	GSN	blue
A_23_P128624	A_23_P128624	CARS2	blue
A_23_P258088	A_23_P258088	PACSIN1	blue
A_23_P55518	A_23_P55518	SMAD7	blue
A_23_P216966	A_23_P216966	PTGS1	blue
A_24_P124672	A_24_P124672	DYNLL1	blue
A_24_P287826	A_24_P287826	RFWD3	blue
A_23_P67583	A_23_P67583	MAP1S	blue
A_23_P503182	A_23_P503182	ABR	blue
A_24_P277331	A_24_P277331	LRPAP1	blue
A_23_P118061	A_23_P118061	CKLF	blue
A_23_P151856	A_23_P151856	CTDSPL2	blue
A_32_P70724	A_32_P70724	KDM5B	blue
A_32_P22702	A_32_P22702	PSIP1	blue
A_23_P69810	A_23_P69810	AGPAT9	blue
A_24_P250650	A_24_P250650	RABL2A	blue
A_23_P200239	A_23_P200239	YIPF1	blue
A_23_P207650	A_23_P207650	ACADVL	blue
A_24_P913374	A_24_P913374	EIF4EBP2	blue
A_23_P201400	A_23_P201400	PPOX	blue
A_24_P333484	A_24_P333484	SMCR7L	blue
A_23_P333484	A_23_P333484	HIST1H3H	blue
A_24_P356338	A_24_P356338	GABARAPL2	blue
A_24_P406514	A_24_P406514	UBE2V2	blue
A_32_P53234	A_32_P53234	CEACAM21	blue
A_23_P70660	A_23_P70660	FAM46A	blue
A_24_P350622	A_24_P350622	KIR2DL4	blue
A_23_P250379	A_23_P250379	MAN2B2	blue
A_32_P177040	A_32_P177040	SPDYE5	blue
A_23_P206396	A_23_P206396	CKLF	blue
A_24_P202567	A_24_P202567	ITPKC	blue
A_23_P130815	A_23_P130815	KIR2DS2	blue
A_32_P8732	A_32_P8732	NA	blue
A_24_P91272	A_24_P91272	SOCS6	blue
A_23_P218412	A_23_P218412	SPAG7	blue
A_24_P9321	A_24_P9321	HIST1H3I	blue
A_23_P86632	A_23_P86632	DCLRE1C	blue
A_24_P164718	A_24_P164718	2-Mar	blue
A_23_P85862	A_23_P85862	GON4L	blue
A_24_P148373	A_24_P148373	WASF2	blue
A_23_P147106	A_23_P147106	C9orf167	blue
A_23_P134744	A_23_P134744	RNF122	blue
A_24_P306968	A_24_P306968	NA	blue
A_23_P102060	A_23_P102060	SSFA2	blue
A_24_P48014	A_24_P48014	SOCS1	blue
A_32_P9127	A_32_P9127	NA	blue
A_23_P321261	A_23_P321261	ME2	blue
A_23_P116533	A_23_P116533	SWAP70	blue
A_23_P426140	A_23_P426140	ZYG11B	blue
A_32_P202502	A_32_P202502	EFHA2	blue
A_24_P107941	A_24_P107941	C16orf57	blue
A_23_P44166	A_23_P44166	DCXR	blue
A_24_P378202	A_24_P378202	ARL11	blue
A_23_P12635	A_23_P12635	FBXL15	blue
A_24_P226949	A_24_P226949	HAUS6	blue
A_24_P125311	A_24_P125311	NA	blue
A_23_P371239	A_23_P371239	CMIP	blue
A_23_P25403	A_23_P25403	HCFC2	blue
A_24_P117147	A_24_P117147	KIR3DL1	blue
A_23_P23171	A_23_P23171	EIF2C4	blue
A_23_P119337	A_23_P119337	ATF5	blue
A_24_P944723	A_24_P944723	PGM3	blue
A_23_P213247	A_23_P213247	FBXL5	blue
A_24_P106112	A_24_P106112	PKD2	blue
A_32_P2738	A_32_P2738	TCTN3	blue
A_24_P389959	A_24_P389959	COPZ1	blue
A_23_P89410	A_23_P89410	BECN1	blue
A_24_P233960	A_24_P233960	SNX27	blue
A_23_P82823	A_23_P82823	PINX1	blue
A_24_P296424	A_24_P296424	CLN3	blue
A_23_P859	A_23_P859	ADSS	blue
A_23_P92954	A_23_P92954	HSD17B4	blue
A_24_P360269	A_24_P360269	RNASET2	blue
A_23_P66787	A_23_P66787	ACLY	blue
A_24_P158089	A_24_P158089	SERPINE1	blue
A_24_P497244	A_24_P497244	MALAT1	blue
A_24_P371962	A_24_P371962	AMD1	blue
A_24_P33197	A_24_P33197	RGPD2	blue
A_23_P431179	A_23_P431179	HIST1H4A	blue
A_32_P458096	A_32_P458096	TBC1D24	blue
A_23_P258837	A_23_P258837	ORAI1	blue
A_24_P408047	A_24_P408047	PLEKHA4	blue
A_32_P86763	A_32_P86763	TGM2	blue
A_23_P32029	A_23_P32029	SLC35D2	blue
A_24_P67408	A_24_P67408	NA	blue
A_24_P33595	A_24_P33595	NA	blue
A_24_P611903	A_24_P611903	NA	blue
A_23_P300770	A_23_P300770	UBR1	blue
A_23_P41021	A_23_P41021	NISCH	blue
A_24_P84419	A_24_P84419	VAV2	blue
A_23_P209954	A_23_P209954	GNLY	blue
A_24_P120352	A_24_P120352	TBC1D14	blue
A_23_P134953	A_23_P134953	PLIN2	blue
A_24_P268160	A_24_P268160	DRAM2	blue
A_23_P140309	A_23_P140309	MAPK1IP1L	blue
A_24_P102283	A_24_P102283	NA	blue
A_32_P151133	A_32_P151133	CAHM	blue
A_23_P137543	A_23_P137543	ZNF362	blue
A_23_P25224	A_23_P25224	CSDA	blue
A_23_P202658	A_23_P202658	GSTP1	blue
A_23_P203299	A_23_P203299	RCN1	blue
A_23_P106194	A_23_P106194	FOS	blue
A_24_P204095	A_24_P204095	NA	blue
A_23_P147439	A_23_P147439	ATXN2L	blue
A_23_P161022	A_23_P161022	SNAPIN	blue
A_32_P112104	A_32_P112104	SMARCC1	blue
A_23_P216501	A_23_P216501	TPM2	blue
A_23_P9465	A_23_P9465	FPGS	blue
A_23_P116091	A_23_P116091	DPP3	blue
A_24_P253233	A_24_P253233	PSPC1	blue
A_23_P104798	A_23_P104798	IL18	blue
A_23_P12526	A_23_P12526	TP53BP2	blue
A_24_P735306	A_24_P735306	LOC100505483	blue
A_23_P133694	A_23_P133694	SLC29A1	blue
A_24_P237586	A_24_P237586	ANKRD37	blue
A_23_P29939	A_23_P29939	SNCA	blue
A_23_P8412	A_23_P8412	GALNT11	blue
A_32_P190737	A_32_P190737	FNIP2	blue
A_24_P246173	A_24_P246173	MYO9B	blue
A_23_P140207	A_23_P140207	PCK2	blue
A_23_P40108	A_23_P40108	COL9A3	blue
A_24_P403734	A_24_P403734	ZNF385A	blue
A_24_P146892	A_24_P146892	ORAI1	blue
A_24_P944751	A_24_P944751	KIAA0930	blue
A_24_P165423	A_24_P165423	RBP7	blue
A_23_P212568	A_23_P212568	TRAT1	blue
A_24_P226069	A_24_P226069	FGFBP2	blue
A_23_P211878	A_23_P211878	FLNB	blue
A_24_P291588	A_24_P291588	DVL3	blue
A_23_P207020	A_23_P207020	WDR45L	blue
A_24_P291680	A_24_P291680	CNOT6L	blue
A_24_P916686	A_24_P916686	KLHL18	blue
A_24_P569294	A_24_P569294	MRPS12	blue
A_23_P77562	A_23_P77562	TMEM219	blue
A_23_P43157	A_23_P43157	MYBL1	blue
A_23_P43086	A_23_P43086	BIN3	blue
A_23_P76684	A_23_P76684	RTN3	blue
A_23_P314070	A_23_P314070	ARHGAP1	blue
A_23_P53126	A_23_P53126	LMO2	blue
A_23_P34510	A_23_P34510	PHC2	blue
A_23_P212545	A_23_P212545	RAB5A	blue
A_23_P251893	A_23_P251893	BRAT1	blue
A_23_P166548	A_23_P166548	TRABD	blue
A_23_P316974	A_23_P316974	SYNJ2	blue
A_23_P23411	A_23_P23411	PRCC	blue
A_24_P680704	A_24_P680704	NA	blue
A_24_P124624	A_24_P124624	OLR1	blue
A_24_P73036	A_24_P73036	C11orf46	blue
A_24_P278460	A_24_P278460	FAR1	blue
A_23_P130418	A_23_P130418	NDUFV2	blue
A_32_P62571	A_32_P62571	RBM8A	blue
A_24_P168760	A_24_P168760	GTPBP1	blue
A_23_P500390	A_23_P500390	DONSON	blue
A_23_P327370	A_23_P327370	PGPEP1	blue
A_24_P336728	A_24_P336728	LPGAT1	blue
A_23_P10356	A_23_P10356	ADAM28	blue
A_24_P15083	A_24_P15083	NA	blue
A_23_P250347	A_23_P250347	CAMK4	blue
A_24_P280926	A_24_P280926	NA	blue
A_23_P322704	A_23_P322704	FAM177A1	blue
A_23_P304279	A_23_P304279	CHRNE	blue
A_23_P423315	A_23_P423315	RBM17	blue
A_23_P97871	A_23_P97871	ARID5B	blue
A_23_P149496	A_23_P149496	XKR8	blue
A_23_P210074	A_23_P210074	ZNF514	blue
A_24_P396650	A_24_P396650	RPS6KA1	blue
A_23_P360379	A_23_P360379	EGLN3	blue
A_23_P12178	A_23_P12178	CRTC2	blue
A_24_P912751	A_24_P912751	CYP4V2	blue
A_24_P649327	A_24_P649327	HERC2P7	blue
A_24_P175176	A_24_P175176	PHTF2	blue
A_23_P134854	A_23_P134854	CLDN23	blue
A_24_P211351	A_24_P211351	DPH3P1	blue
A_24_P95059	A_24_P95059	ZP3	blue
A_23_P120921	A_23_P120921	ANKRD54	blue
A_23_P77048	A_23_P77048	SLC25A29	blue
A_23_P111373	A_23_P111373	MRS2	blue
A_23_P316239	A_23_P316239	CXorf40B	blue
A_23_P129358	A_23_P129358	SETD6	blue
A_23_P115573	A_23_P115573	SHISA4	blue
A_32_P194915	A_32_P194915	NA	blue
A_23_P81993	A_23_P81993	C6orf1	blue
A_23_P138025	A_23_P138025	GPN2	blue
A_23_P107421	A_23_P107421	TK1	blue
A_23_P33683	A_23_P33683	2-Mar	blue
A_23_P422178	A_23_P422178	CUL4B	blue
A_23_P72503	A_23_P72503	KLHL2	blue
A_23_P43049	A_23_P43049	DCTN6	blue
A_23_P160200	A_23_P160200	ZNF643	blue
A_23_P145006	A_23_P145006	SCGB3A2	blue
A_23_P331928	A_23_P331928	CD109	blue
A_23_P353085	A_23_P353085	C19orf39	blue
A_23_P153311	A_23_P153311	TYK2	blue
A_24_P71700	A_24_P71700	ZBTB47	blue
A_24_P159135	A_24_P159135	NEDD8	blue
A_23_P69249	A_23_P69249	ACTL6A	blue
A_23_P210747	A_23_P210747	TRMT6	blue
A_23_P404871	A_23_P404871	ERGIC1	blue
A_24_P51805	A_24_P51805	AZI2	blue
A_23_P47777	A_23_P47777	9-Mar	blue
A_24_P302374	A_24_P302374	CLCN6	blue
A_23_P153026	A_23_P153026	GAA	blue
A_24_P912058	A_24_P912058	HEXA	blue
A_24_P303524	A_24_P303524	MICALL2	blue
A_24_P659113	A_24_P659113	CCNYL1	blue
A_23_P111171	A_23_P111171	B3GALT4	blue
A_23_P211007	A_23_P211007	NRIP1	blue
A_23_P72187	A_23_P72187	MED14	blue
A_24_P114183	A_24_P114183	FDPS	blue
A_23_P252306	A_23_P252306	ID1	blue
A_32_P86318	A_32_P86318	RAB43	blue
A_23_P101707	A_23_P101707	PLIN3	blue
A_24_P388528	A_24_P388528	ST6GAL1	blue
A_24_P93887	A_24_P93887	MED29	blue
A_23_P69362	A_23_P69362	CCDC51	blue
A_23_P207837	A_23_P207837	CPD	blue
A_24_P44596	A_24_P44596	MON1B	blue
A_23_P203702	A_23_P203702	ARRB1	blue
A_23_P70201	A_23_P70201	CHD1	blue
A_23_P206041	A_23_P206041	MAN2A2	blue
A_23_P69188	A_23_P69188	DPH3	blue
A_23_P91615	A_23_P91615	NA	blue
A_23_P406135	A_23_P406135	IFT172	blue
A_23_P149259	A_23_P149259	TMEM79	blue
A_24_P928639	A_24_P928639	SOLH	blue
A_24_P351420	A_24_P351420	ZDHHC3	blue
A_24_P926666	A_24_P926666	NA	blue
A_23_P204448	A_23_P204448	ANAPC5	blue
A_24_P303127	A_24_P303127	GAPT	blue
A_23_P217088	A_23_P217088	AK1	blue
A_24_P925191	A_24_P925191	CAT	blue
A_32_P452655	A_32_P452655	LGALS9C	blue
A_23_P141429	A_23_P141429	ABI3	blue
A_24_P244096	A_24_P244096	DNAJB12	blue
A_23_P122582	A_23_P122582	C6orf106	blue
A_23_P91293	A_23_P91293	VAPB	blue
A_23_P130836	A_23_P130836	GZMM	blue
A_24_P340066	A_24_P340066	ELF4	blue
A_23_P251611	A_23_P251611	TBC1D9B	blue
A_23_P364517	A_23_P364517	SELK	blue
A_24_P252043	A_24_P252043	PTP4A1	blue
A_23_P52676	A_23_P52676	CATSPER1	blue
A_24_P319364	A_24_P319364	F11R	blue
A_23_P107801	A_23_P107801	C19orf44	blue
A_23_P201538	A_23_P201538	JUN	blue
A_23_P35045	A_23_P35045	ARHGAP30	blue
A_24_P916228	A_24_P916228	NA	blue
A_24_P160263	A_24_P160263	MAGED2	blue
A_24_P132518	A_24_P132518	IKBKB	blue
A_24_P341731	A_24_P341731	NA	blue
A_23_P311150	A_23_P311150	SPTSSA	blue
A_23_P134395	A_23_P134395	TBL2	blue
A_24_P300952	A_24_P300952	APLP2	blue
A_24_P205316	A_24_P205316	DNAJC5	blue
A_23_P208523	A_23_P208523	LENG1	blue
A_23_P147984	A_23_P147984	TRIP12	blue
A_23_P254507	A_23_P254507	HOPX	blue
A_23_P39453	A_23_P39453	MEX3D	blue
A_24_P370172	A_24_P370172	LILRA5	blue
A_23_P146728	A_23_P146728	ALG2	blue
A_23_P159741	A_23_P159741	BCOR	blue
A_23_P352535	A_23_P352535	PPP1R16B	blue
A_24_P133171	A_24_P133171	ELK3	blue
A_23_P101380	A_23_P101380	B3GNT8	blue
A_32_P111394	A_32_P111394	NA	blue
A_23_P81612	A_23_P81612	SRP19	blue
A_23_P152583	A_23_P152583	ENGASE	blue
A_23_P251316	A_23_P251316	CTNND1	blue
A_32_P151366	A_32_P151366	SIRT5	blue
A_24_P414719	A_24_P414719	NFYA	blue
A_24_P137897	A_24_P137897	IFRD1	blue
A_23_P68807	A_23_P68807	NA	blue
A_23_P350824	A_23_P350824	DPYSL2	blue
A_23_P412321	A_23_P412321	CCR5	blue
A_23_P169838	A_23_P169838	SUN1	blue
A_23_P68040	A_23_P68040	PCBP1	blue
A_24_P237624	A_24_P237624	C16orf79	blue
A_23_P71867	A_23_P71867	IL11RA	blue
A_23_P202484	A_23_P202484	ZNF503	blue
A_32_P76091	A_32_P76091	HSPD1	blue
A_23_P76573	A_23_P76573	ARL11	blue
A_24_P180363	A_24_P180363	SNX18	blue
A_23_P329573	A_23_P329573	ITGB2	blue
A_24_P299318	A_24_P299318	FAM101B	blue
A_24_P669216	A_24_P669216	LOC100506075	blue
A_23_P500364	A_23_P500364	BCL7B	blue
A_23_P113441	A_23_P113441	SHQ1	blue
A_24_P183963	A_24_P183963	NA	blue
A_24_P170667	A_24_P170667	ARID5B	blue
A_23_P146284	A_23_P146284	SQLE	blue
A_24_P172993	A_24_P172993	UBE2O	blue
A_24_P174613	A_24_P174613	FBXW7	blue
A_24_P122891	A_24_P122891	ZFAND2B	blue
A_23_P402319	A_23_P402319	GAPT	blue
A_24_P101282	A_24_P101282	HOTAIRM1	blue
A_23_P386241	A_23_P386241	FAM110A	blue
A_24_P405205	A_24_P405205	ATP2B4	blue
A_23_P420692	A_23_P420692	PPFIA4	blue
A_23_P40049	A_23_P40049	CAD	blue
A_24_P918518	A_24_P918518	P4HTM	blue
A_23_P50472	A_23_P50472	ALDH16A1	blue
A_23_P211428	A_23_P211428	SMTN	blue
A_23_P210900	A_23_P210900	ACSS2	blue
A_24_P62469	A_24_P62469	PLCH2	blue
A_24_P136497	A_24_P136497	DENND4A	blue
A_23_P15375	A_23_P15375	ARMC7	blue
A_24_P56467	A_24_P56467	GMPR2	blue
A_23_P44366	A_23_P44366	PRKAG2	blue
A_23_P115762	A_23_P115762	ECD	blue
A_32_P41021	A_32_P41021	ASXL1	blue
A_23_P103248	A_23_P103248	PIGM	blue
A_32_P32923	A_32_P32923	NA	blue
A_23_P25515	A_23_P25515	MTMR6	blue
A_23_P434212	A_23_P434212	SULT1A1	blue
A_23_P39019	A_23_P39019	GADD45GIP1	blue
A_24_P339201	A_24_P339201	METRN	blue
A_24_P934455	A_24_P934455	NA	blue
A_23_P139722	A_23_P139722	TNFRSF1A	blue
A_23_P308305	A_23_P308305	TTC39C	blue
A_23_P5761	A_23_P5761	NFE2L2	blue
A_32_P149288	A_32_P149288	KIF1C	blue
A_23_P337729	A_23_P337729	TMEM180	blue
A_23_P202587	A_23_P202587	KIAA1598	blue
A_23_P65230	A_23_P65230	TMTC4	blue
A_24_P669220	A_24_P669220	LOC100506075	blue
A_24_P132383	A_24_P132383	GIMAP8	blue
A_23_P46356	A_23_P46356	TNFAIP8L2	blue
A_23_P100441	A_23_P100441	FAM192A	blue
A_24_P110983	A_24_P110983	AKT3	blue
A_23_P107735	A_23_P107735	CD79A	blue
A_23_P42507	A_23_P42507	PPIL4	blue
A_23_P330788	A_23_P330788	IQSEC2	blue
A_23_P97860	A_23_P97860	LIPA	blue
A_23_P143016	A_23_P143016	ARID5A	blue
A_24_P157053	A_24_P157053	ADAM17	blue
A_23_P127367	A_23_P127367	POLD4	blue
A_23_P2831	A_23_P2831	EDNRB	blue
A_23_P57836	A_23_P57836	NA	blue
A_23_P372923	A_23_P372923	FGFR1	blue
A_23_P7282	A_23_P7282	ELMOD2	blue
A_24_P849245	A_24_P849245	ETV3	blue
A_23_P129486	A_23_P129486	SEPX1	blue
A_24_P309317	A_24_P309317	PSAP	blue
A_23_P420196	A_23_P420196	SOCS1	blue
A_23_P114903	A_23_P114903	HSPA6	blue
A_23_P347720	A_23_P347720	MLLT10	blue
A_23_P350059	A_23_P350059	PFN1P2	blue
A_23_P147109	A_23_P147109	C9orf167	blue
A_23_P138725	A_23_P138725	MARVELD1	blue
A_23_P28084	A_23_P28084	STX10	blue
A_23_P159125	A_23_P159125	SLC16A5	blue
A_23_P200203	A_23_P200203	ECHDC2	blue
A_23_P106945	A_23_P106945	ADCY7	blue
A_24_P37962	A_24_P37962	HK3	blue
A_24_P73290	A_24_P73290	ATP2A2	blue
A_23_P5601	A_23_P5601	DOK1	blue
A_23_P344281	A_23_P344281	ZIK1	blue
A_23_P99930	A_23_P99930	TIPIN	blue
A_24_P11640	A_24_P11640	TMEM150A	blue
A_23_P335958	A_23_P335958	GPR155	blue
A_23_P89030	A_23_P89030	C16orf95	blue
A_23_P128281	A_23_P128281	KLRC3	blue
A_24_P206121	A_24_P206121	KCNMB1	blue
A_32_P33821	A_32_P33821	C5orf43	blue
A_32_P117313	A_32_P117313	C8orf83	blue
A_24_P406480	A_24_P406480	LONRF1	blue
A_23_P351556	A_23_P351556	METTL3	blue
A_23_P37244	A_23_P37244	SNAPC1	blue
A_24_P13032	A_24_P13032	UBE2D1	blue
A_24_P228579	A_24_P228579	C20orf7	blue
A_23_P87323	A_23_P87323	COMMD9	blue
A_23_P132405	A_23_P132405	ACAD9	blue
A_23_P20494	A_23_P20494	NDRG1	blue
A_23_P2705	A_23_P2705	LPAR6	blue
A_23_P429046	A_23_P429046	FAM21A	blue
A_23_P219188	A_23_P219188	C9orf86	blue
A_24_P115774	A_24_P115774	BIRC2	blue
A_23_P348121	A_23_P348121	FOSL2	blue
A_23_P42695	A_23_P42695	GGCT	blue
A_23_P58489	A_23_P58489	FASTKD3	blue
A_23_P358928	A_23_P358928	SRI	blue
A_23_P206454	A_23_P206454	CENPBD1	blue
A_32_P122373	A_32_P122373	MST1P2	blue
A_32_P162250	A_32_P162250	ARHGAP18	blue
A_23_P396777	A_23_P396777	PCGF3	blue
A_23_P41854	A_23_P41854	CARD6	blue
A_23_P50498	A_23_P50498	FTL	blue
A_24_P554156	A_24_P554156	NA	blue
A_24_P268676	A_24_P268676	BHLHE40	blue
A_23_P12680	A_23_P12680	PSAP	blue
A_23_P303260	A_23_P303260	STX7	blue
A_24_P879428	A_24_P879428	LOC100506687	blue
A_23_P152919	A_23_P152919	NUP88	blue
A_32_P82475	A_32_P82475	SNHG10	blue
A_23_P85853	A_23_P85853	TMEM53	blue
A_23_P81219	A_23_P81219	PLAC8	blue
A_23_P205531	A_23_P205531	RNASE4	blue
A_23_P89931	A_23_P89931	ZNF574	blue
A_23_P64630	A_23_P64630	RNF26	blue
A_23_P56703	A_23_P56703	C2orf89	blue
A_24_P324563	A_24_P324563	FAM108A1	blue
A_23_P18384	A_23_P18384	ARMC8	blue
A_23_P16648	A_23_P16648	PCSK4	blue
A_23_P20392	A_23_P20392	PSD3	blue
A_23_P159877	A_23_P159877	RAB39B	blue
A_23_P15864	A_23_P15864	MBD2	blue
A_24_P101146	A_24_P101146	NA	blue
A_23_P253317	A_23_P253317	GPR171	blue
A_23_P57989	A_23_P57989	TBL1XR1	blue
A_24_P382579	A_24_P382579	OXT	blue
A_23_P37988	A_23_P37988	CPNE2	blue
A_32_P78285	A_32_P78285	NA	blue
A_23_P50357	A_23_P50357	ARHGEF18	blue
A_24_P378928	A_24_P378928	ADRBK2	blue
A_32_P148796	A_32_P148796	UBXN2B	blue
A_24_P162319	A_24_P162319	SCML1	blue
A_24_P940551	A_24_P940551	NA	blue
A_24_P246591	A_24_P246591	NA	blue
A_23_P302709	A_23_P302709	NR1D2	blue
A_24_P287785	A_24_P287785	AMDHD2	blue
A_24_P187583	A_24_P187583	FAM108A1	blue
A_32_P121978	A_32_P121978	NA	blue
A_23_P138194	A_23_P138194	NCF2	blue
A_23_P91062	A_23_P91062	CCDC93	blue
A_24_P302574	A_24_P302574	OSGEPL1	blue
A_23_P311869	A_23_P311869	ST3GAL5	blue
A_23_P79231	A_23_P79231	CREB1	blue
A_23_P158096	A_23_P158096	COL27A1	blue
A_32_P221305	A_32_P221305	LOC389634	blue
A_32_P65371	A_32_P65371	NA	blue
A_32_P67544	A_32_P67544	OIP5-AS1	blue
A_24_P618928	A_24_P618928	LOC100506844	blue
A_23_P128147	A_23_P128147	TUBA1B	blue
A_24_P896373	A_24_P896373	NA	blue
A_24_P183128	A_24_P183128	PLAC8	blue
A_32_P222571	A_32_P222571	NA	blue
A_23_P86635	A_23_P86635	DCLRE1C	blue
A_23_P31840	A_23_P31840	EEF1D	blue
A_23_P157361	A_23_P157361	WDR60	blue
A_23_P25019	A_23_P25019	PRIM1	blue
A_23_P149938	A_23_P149938	NA	blue
A_24_P403959	A_24_P403959	RNASE1	blue
A_24_P275828	A_24_P275828	PGAP3	blue
A_24_P324674	A_24_P324674	LY9	blue
A_24_P194068	A_24_P194068	PLEKHF1	blue
A_23_P202939	A_23_P202939	APLP2	blue
A_23_P500433	A_23_P500433	CARD9	blue
A_32_P20523	A_32_P20523	TIGD2	blue
A_32_P112279	A_32_P112279	CHTF8	blue
A_23_P151166	A_23_P151166	HVCN1	blue
A_32_P198412	A_32_P198412	NA	blue
A_23_P5171	A_23_P5171	NA	blue
A_23_P349676	A_23_P349676	FBXO41	blue
A_24_P100551	A_24_P100551	SH3RF1	blue
A_24_P761457	A_24_P761457	NA	blue
A_23_P54000	A_23_P54000	SNX6	blue
A_23_P334103	A_23_P334103	LOH12CR1	blue
A_32_P180958	A_32_P180958	PCYOX1	blue
A_32_P147078	A_32_P147078	SLC8A1	blue
A_32_P69136	A_32_P69136	NA	blue
A_23_P133279	A_23_P133279	FAM173B	blue
A_23_P91430	A_23_P91430	PXMP4	blue
A_23_P14105	A_23_P14105	RCBTB2	blue
A_23_P35564	A_23_P35564	SEC31B	blue
A_24_P262543	A_24_P262543	KCNK6	blue
A_24_P254278	A_24_P254278	SLC23A2	blue
A_32_P63013	A_32_P63013	LOC283174	blue
A_23_P165136	A_23_P165136	LRRC25	blue
A_23_P6196	A_23_P6196	SCAND1	blue
A_23_P21495	A_23_P21495	FCGBP	blue
A_23_P101025	A_23_P101025	LGALS9C	blue
A_23_P211899	A_23_P211899	GPR27	blue
A_23_P101992	A_23_P101992	MARCO	blue
A_32_P56463	A_32_P56463	NA	blue
A_23_P130626	A_23_P130626	TSEN34	blue
A_23_P41888	A_23_P41888	AGXT2L2	blue
A_23_P5464	A_23_P5464	RQCD1	blue
A_23_P156443	A_23_P156443	KPNA5	blue
A_24_P305556	A_24_P305556	MCM8	blue
A_24_P410086	A_24_P410086	SSBP4	blue
A_23_P98167	A_23_P98167	UNC93B1	blue
A_23_P67829	A_23_P67829	UXS1	blue
A_24_P217834	A_24_P217834	HIST1H3D	blue
A_23_P61487	A_23_P61487	LRRC20	blue
A_23_P33723	A_23_P33723	CD163	blue
A_23_P384056	A_23_P384056	CCDC14	blue
A_23_P82509	A_23_P82509	GATAD1	blue
A_24_P411863	A_24_P411863	MLL5	blue
A_23_P132874	A_23_P132874	C3orf26	blue
A_24_P50639	A_24_P50639	NA	blue
A_24_P196351	A_24_P196351	PLXNC1	blue
A_32_P224149	A_32_P224149	FKBP15	blue
A_24_P926382	A_24_P926382	NA	blue
A_32_P130641	A_32_P130641	STARD9	blue
A_24_P278008	A_24_P278008	DCTN6	blue
A_32_P182439	A_32_P182439	POLD3	blue
A_23_P205944	A_23_P205944	LINS	blue
A_23_P95165	A_23_P95165	SEMA4B	blue
A_23_P48088	A_23_P48088	CD27	blue
A_23_P132226	A_23_P132226	TPST2	blue
A_32_P202057	A_32_P202057	YWHAQ	blue
A_32_P41065	A_32_P41065	TMCC1	blue
A_23_P96041	A_23_P96041	TMEM164	blue
A_23_P98900	A_23_P98900	CCDC92	blue
A_23_P200138	A_23_P200138	SLAMF8	blue
A_23_P123234	A_23_P123234	NA	blue
A_23_P428640	A_23_P428640	PPP1R3E	blue
A_23_P84016	A_23_P84016	NA	blue
A_23_P418199	A_23_P418199	NA	blue
A_24_P126393	A_24_P126393	TTC19	blue
A_32_P101313	A_32_P101313	PTPLAD2	blue
A_23_P156327	A_23_P156327	TGFBI	blue
A_24_P37441	A_24_P37441	PDK1	blue
A_24_P80135	A_24_P80135	PTPN18	blue
A_23_P99980	A_23_P99980	HMGB1	blue
A_23_P30075	A_23_P30075	ATP8A1	blue
A_23_P346048	A_23_P346048	HERC2P2	blue
A_23_P102571	A_23_P102571	SLC2A4RG	blue
A_23_P21134	A_23_P21134	DDIT3	blue
A_23_P161424	A_23_P161424	PLXDC2	blue
A_24_P942630	A_24_P942630	KDM6B	blue
A_24_P564396	A_24_P564396	NA	blue
A_23_P15937	A_23_P15937	SMAD2	blue
A_24_P918441	A_24_P918441	LOC401320	blue
A_23_P159986	A_23_P159986	MGC16121	blue
A_23_P405815	A_23_P405815	PYGM	blue
A_23_P30799	A_23_P30799	HIST1H3F	blue
A_32_P74243	A_32_P74243	NA	blue
A_24_P91916	A_24_P91916	NXT2	blue
A_23_P254193	A_23_P254193	TTC38	blue
A_23_P154086	A_23_P154086	BCS1L	blue
A_23_P58953	A_23_P58953	NQO2	blue
A_23_P60683	A_23_P60683	STK24	blue
A_23_P107587	A_23_P107587	NPC1	blue
A_32_P66881	A_32_P66881	TLR4	blue
A_24_P410706	A_24_P410706	KIAA0226	blue
A_23_P201918	A_23_P201918	ABCB10	blue
A_23_P215233	A_23_P215233	SLC12A9	blue
A_24_P323084	A_24_P323084	LINC00482	blue
A_23_P11742	A_23_P11742	WASH2P	blue
A_32_P171061	A_32_P171061	ASCL2	blue
A_23_P385114	A_23_P385114	ZBTB10	blue
A_32_P4934	A_32_P4934	NA	blue
A_23_P258393	A_23_P258393	PPM1M	blue
A_23_P66473	A_23_P66473	PITPNC1	blue
A_23_P131676	A_23_P131676	CXCR7	blue
A_23_P124108	A_23_P124108	ITGAM	blue
A_24_P775659	A_24_P775659	ZFR2	blue
A_23_P51355	A_23_P51355	KIAA2013	blue
A_23_P774	A_23_P774	DENND4B	blue
A_23_P11279	A_23_P11279	ALG13	blue
A_24_P409483	A_24_P409483	DPY19L2P4	blue
A_24_P414183	A_24_P414183	OGG1	blue
A_23_P64404	A_23_P64404	FADS3	blue
A_24_P614940	A_24_P614940	NA	blue
A_23_P105957	A_23_P105957	ACTN1	blue
A_24_P103025	A_24_P103025	PCBP1	blue
A_23_P18903	A_23_P18903	HAVCR2	blue
A_24_P752362	A_24_P752362	NA	blue
A_23_P115366	A_23_P115366	CMPK1	blue
A_23_P7325	A_23_P7325	BST1	blue
A_23_P7873	A_23_P7873	MCM3	blue
A_32_P7823	A_32_P7823	MAPK1IP1L	blue
A_23_P214211	A_23_P214211	RARS2	blue
A_23_P111311	A_23_P111311	AKAP12	blue
A_23_P92967	A_23_P92967	MOCS2	blue
A_23_P52569	A_23_P52569	NUDT8	blue
A_23_P153098	A_23_P153098	HDHD2	blue
A_23_P352402	A_23_P352402	C10orf47	blue
A_23_P159839	A_23_P159839	C1GALT1C1	blue
A_23_P112412	A_23_P112412	TEX10	blue
A_23_P130780	A_23_P130780	GLTSCR1	blue
A_23_P37685	A_23_P37685	TMEM204	blue
A_23_P23947	A_23_P23947	MAP3K8	blue
A_23_P170587	A_23_P170587	SMYD2	blue
A_23_P85521	A_23_P85521	ZRANB2	blue
A_23_P48535	A_23_P48535	ARHGAP5	blue
A_24_P34476	A_24_P34476	RIF1	blue
A_23_P167818	A_23_P167818	FAM184A	blue
A_23_P153418	A_23_P153418	ISOC2	blue
A_23_P93613	A_23_P93613	MKLN1	blue
A_32_P229746	A_32_P229746	DNAJB6	blue
A_23_P206822	A_23_P206822	XPO6	blue
A_23_P156826	A_23_P156826	C6orf105	blue
A_23_P99540	A_23_P99540	ZFP36L1	blue
A_23_P259393	A_23_P259393	SFMBT1	blue
A_23_P53288	A_23_P53288	CNPY2	blue
A_23_P27247	A_23_P27247	MED13	blue
A_23_P396626	A_23_P396626	SYNRG	blue
A_32_P206549	A_32_P206549	NA	blue
A_32_P224094	A_32_P224094	NA	blue
A_23_P334173	A_23_P334173	LY75	blue
A_24_P928901	A_24_P928901	SLC31A1	blue
A_32_P211080	A_32_P211080	HERC2P2	blue
A_24_P415327	A_24_P415327	HPS1	blue
A_23_P127033	A_23_P127033	ECHDC3	blue
A_24_P272713	A_24_P272713	NA	blue
A_23_P415021	A_23_P415021	METTL7A	blue
A_23_P133445	A_23_P133445	GZMA	blue
A_23_P1343	A_23_P1343	STAM	blue
A_32_P209791	A_32_P209791	LOC100289361	blue
A_24_P407717	A_24_P407717	GRB2	blue
A_23_P160729	A_23_P160729	AP4B1	blue
A_23_P2967	A_23_P2967	AP1G2	blue
A_23_P100203	A_23_P100203	HSBP1	blue
A_23_P429959	A_23_P429959	PRX	blue
A_23_P431569	A_23_P431569	NA	blue
A_23_P361014	A_23_P361014	TSHZ3	blue
A_23_P70688	A_23_P70688	LY86	blue
A_23_P201238	A_23_P201238	SNX27	blue
A_23_P346376	A_23_P346376	P2RY10	blue
A_23_P201459	A_23_P201459	IFI6	blue
A_23_P302654	A_23_P302654	CEP72	blue
A_23_P143916	A_23_P143916	ATP2C1	blue
A_23_P62429	A_23_P62429	FAM127B	blue
A_23_P166807	A_23_P166807	PCBP4	blue
A_24_P79750	A_24_P79750	AKR1A1	blue
A_23_P94370	A_23_P94370	CPNE3	blue
A_23_P128587	A_23_P128587	SAP18	blue
A_23_P207957	A_23_P207957	VAPA	blue
A_23_P118722	A_23_P118722	ASGR1	blue
A_23_P254594	A_23_P254594	GNRH1	blue
A_24_P148657	A_24_P148657	LSG1	blue
A_23_P112883	A_23_P112883	NRBP2	blue
A_24_P620648	A_24_P620648	NA	blue
A_24_P115007	A_24_P115007	ALDH5A1	blue
A_23_P203829	A_23_P203829	ZNF10	blue
A_24_P923370	A_24_P923370	HAVCR2	blue
A_24_P199655	A_24_P199655	VANGL1	blue
A_23_P23839	A_23_P23839	LGR6	blue
A_23_P393531	A_23_P393531	INPP4A	blue
A_24_P106728	A_24_P106728	PUS7	blue
A_24_P258800	A_24_P258800	GHDC	blue
A_23_P61127	A_23_P61127	APOO	blue
A_24_P264832	A_24_P264832	NEFM	blue
A_32_P77571	A_32_P77571	NA	blue
A_23_P217546	A_23_P217546	TMLHE	blue
A_24_P238578	A_24_P238578	ZNF518B	blue
A_23_P130107	A_23_P130107	ZZEF1	blue
A_23_P156185	A_23_P156185	SHROOM1	blue
A_23_P150789	A_23_P150789	PRSS23	blue
A_24_P595717	A_24_P595717	FAM179A	blue
A_23_P24157	A_23_P24157	PYROXD2	blue
A_23_P415882	A_23_P415882	TIMM50	blue
A_23_P11744	A_23_P11744	WASH1	blue
A_23_P214766	A_23_P214766	HIVEP2	blue
A_23_P320739	A_23_P320739	MEF2C	blue
A_32_P100258	A_32_P100258	FLJ37453	blue
A_23_P204277	A_23_P204277	H2AFJ	blue
A_24_P923934	A_24_P923934	RAPGEF6	blue
A_24_P344053	A_24_P344053	SIPA1L1	blue
A_23_P75220	A_23_P75220	SLC25A28	blue
A_23_P91991	A_23_P91991	OXNAD1	blue
A_23_P214360	A_23_P214360	IRF4	blue
A_24_P389916	A_24_P389916	LRRC32	blue
A_23_P24751	A_23_P24751	TTC9C	blue
A_23_P106562	A_23_P106562	GALNS	blue
A_23_P158627	A_23_P158627	NOC4L	blue
A_24_P149124	A_24_P149124	C5orf13	blue
A_23_P207507	A_23_P207507	ABCC3	blue
A_24_P80181	A_24_P80181	TMEM127	blue
A_23_P343221	A_23_P343221	LILRB1	blue
A_24_P277295	A_24_P277295	RAB43	blue
A_23_P126735	A_23_P126735	IL10	blue
A_23_P76718	A_23_P76718	NEK3	blue
A_23_P386561	A_23_P386561	TWISTNB	blue
A_23_P65110	A_23_P65110	RACGAP1	blue
A_23_P362046	A_23_P362046	C13orf27	blue
A_23_P138253	A_23_P138253	CHTOP	blue
A_24_P174924	A_24_P174924	HIST1H3B	blue
A_24_P145653	A_24_P145653	MAP3K6	blue
A_24_P860703	A_24_P860703	LOC388796	blue
A_24_P110306	A_24_P110306	NA	blue
A_24_P219266	A_24_P219266	LRRC57	blue
A_23_P27638	A_23_P27638	ZNF700	blue
A_23_P127613	A_23_P127613	TRAPPC4	blue
A_23_P253281	A_23_P253281	TBC1D8	blue
A_32_P123255	A_32_P123255	ANKRD58	blue
A_23_P67228	A_23_P67228	SNAPC2	blue
A_32_P84009	A_32_P84009	CMTM4	blue
A_24_P181120	A_24_P181120	PFDN5	blue
A_32_P74814	A_32_P74814	NA	blue
A_23_P135568	A_23_P135568	TNIK	blue
A_23_P205789	A_23_P205789	GABPB1	blue
A_24_P895836	A_24_P895836	NA	blue
A_32_P31123	A_32_P31123	NA	blue
A_23_P208493	A_23_P208493	LILRB2	blue
A_23_P75921	A_23_P75921	TRAF6	blue
A_32_P15498	A_32_P15498	LOC100509683	blue
A_24_P917612	A_24_P917612	WIBG	blue
A_23_P416477	A_23_P416477	NA	blue
A_24_P937095	A_24_P937095	SLC30A1	blue
A_24_P197964	A_24_P197964	TRIM14	blue
A_24_P76078	A_24_P76078	NA	blue
A_23_P159390	A_23_P159390	TOPBP1	blue
A_23_P26954	A_23_P26954	VAT1	blue
A_24_P785293	A_24_P785293	SNHG1	blue
A_23_P77066	A_23_P77066	SNRPN	blue
A_23_P52647	A_23_P52647	EHD1	blue
A_23_P36120	A_23_P36120	MS4A6A	blue
A_24_P296508	A_24_P296508	SLC43A2	blue
A_24_P796652	A_24_P796652	NA	blue
A_32_P324533	A_32_P324533	SH2D1B	blue
A_23_P44154	A_23_P44154	CD96	blue
A_23_P418015	A_23_P418015	MAPRE2	blue
A_24_P192994	A_24_P192994	FADS1	blue
A_23_P168388	A_23_P168388	GIMAP8	blue
A_23_P61529	A_23_P61529	GLB1	blue
A_23_P200493	A_23_P200493	LBR	blue
A_24_P152649	A_24_P152649	LOC644189	blue
A_23_P53439	A_23_P53439	SDSL	blue
A_24_P111134	A_24_P111134	POMT2	blue
A_23_P48175	A_23_P48175	TMEM106C	blue
A_23_P112801	A_23_P112801	CHP	blue
A_23_P92154	A_23_P92154	MBD4	blue
A_23_P149153	A_23_P149153	PDE4DIP	blue
A_23_P146572	A_23_P146572	NPDC1	blue
A_32_P44274	A_32_P44274	CHTF18	blue
A_23_P586	A_23_P586	DMAP1	blue
A_23_P104201	A_23_P104201	YME1L1	blue
A_24_P382489	A_24_P382489	SLC27A1	blue
A_23_P101342	A_23_P101342	ATG4D	blue
A_32_P213930	A_32_P213930	NA	blue
A_23_P45699	A_23_P45699	FUBP1	blue
A_23_P65789	A_23_P65789	MCTP2	blue
A_24_P50245	A_24_P50245	HLA-DMA	blue
A_23_P8424	A_23_P8424	PVRIG	blue
A_24_P53976	A_24_P53976	GLUL	blue
A_23_P397969	A_23_P397969	FOXK2	blue
A_23_P90099	A_23_P90099	TMEM205	blue
A_23_P381431	A_23_P381431	NPL	blue
A_23_P217109	A_23_P217109	SLC31A2	blue
A_23_P108871	A_23_P108871	ZC3H8	blue
A_23_P65555	A_23_P65555	SAV1	blue
A_23_P115922	A_23_P115922	EIF4EBP2	blue
A_24_P921477	A_24_P921477	METTL23	blue
A_23_P83073	A_23_P83073	HIATL1	blue
A_23_P101737	A_23_P101737	DOT1L	blue
A_23_P78302	A_23_P78302	NFE2L1	blue
A_24_P145316	A_24_P145316	DTNBP1	blue
A_24_P107695	A_24_P107695	ACTN1	blue
A_23_P215227	A_23_P215227	DNAJB6	blue
A_23_P50887	A_23_P50887	LANCL1	blue
A_23_P350467	A_23_P350467	MAPKAPK2	blue
A_24_P363802	A_24_P363802	PSMD5	blue
A_23_P257871	A_23_P257871	DAB2	blue
A_23_P54626	A_23_P54626	CIRH1A	blue
A_23_P11071	A_23_P11071	PORCN	blue
A_23_P348298	A_23_P348298	SAC3D1	blue
A_24_P216654	A_24_P216654	SOAT1	blue
A_24_P886040	A_24_P886040	DCP2	blue
A_23_P258698	A_23_P258698	MANBA	blue
A_24_P116378	A_24_P116378	GCOM1	blue
A_23_P207131	A_23_P207131	MAP3K3	blue
A_23_P416747	A_23_P416747	CD3E	blue
A_24_P244495	A_24_P244495	AGAP2	blue
A_23_P344988	A_23_P344988	ICK	blue
A_24_P152855	A_24_P152855	NA	blue
A_23_P312344	A_23_P312344	RBM19	blue
A_23_P250462	A_23_P250462	ATP6AP1	blue
A_23_P92727	A_23_P92727	RAI14	blue
A_23_P431815	A_23_P431815	CD7	blue
A_23_P406122	A_23_P406122	C20orf194	blue
A_24_P69538	A_24_P69538	TLR4	blue
A_24_P944519	A_24_P944519	PDE4D	blue
A_23_P88439	A_23_P88439	TC2N	blue
A_32_P228124	A_32_P228124	GNAQ	blue
A_23_P139455	A_23_P139455	ZC3H10	blue
A_24_P406591	A_24_P406591	NA	blue
A_23_P103996	A_23_P103996	GCLM	blue
A_23_P19624	A_23_P19624	BMP6	blue
A_23_P110791	A_23_P110791	CSF1R	blue
A_23_P163143	A_23_P163143	ACYP1	blue
A_24_P681011	A_24_P681011	HIPK2	blue
A_24_P211151	A_24_P211151	EXOSC5	blue
A_23_P34930	A_23_P34930	BCAS2	blue
A_23_P163428	A_23_P163428	PPCDC	blue
A_23_P5415	A_23_P5415	NIF3L1	blue
A_23_P154155	A_23_P154155	MFSD9	blue
A_24_P254933	A_24_P254933	IFITM3	blue
A_24_P364335	A_24_P364335	CLEC2D	blue
A_23_P141946	A_23_P141946	LTBP4	blue
A_23_P166051	A_23_P166051	RBCK1	blue
A_23_P126218	A_23_P126218	CSF3R	blue
A_23_P423864	A_23_P423864	PHC2	blue
A_23_P149775	A_23_P149775	ARHGAP12	blue
A_32_P70158	A_32_P70158	LILRB3	blue
A_23_P212639	A_23_P212639	TRA2B	blue
A_23_P200477	A_23_P200477	ACBD3	blue
A_32_P171313	A_32_P171313	GNB4	blue
A_23_P141992	A_23_P141992	HSD11B1L	blue
A_23_P255016	A_23_P255016	UGGT1	blue
A_23_P401700	A_23_P401700	APBB1IP	blue
A_23_P333640	A_23_P333640	PAPLN	blue
A_23_P550	A_23_P550	ARNT	blue
A_23_P144959	A_23_P144959	VCAN	blue
A_32_P129810	A_32_P129810	NA	blue
A_24_P350969	A_24_P350969	MNT	blue
A_23_P323783	A_23_P323783	LSM14B	blue
A_23_P152548	A_23_P152548	SCPEP1	blue
A_23_P301133	A_23_P301133	IP6K2	blue
A_24_P138912	A_24_P138912	RFNG	blue
A_23_P149448	A_23_P149448	HES4	blue
A_24_P598406	A_24_P598406	RNF216P1	blue
A_23_P103951	A_23_P103951	NA	blue
A_23_P155907	A_23_P155907	METAP1	blue
A_23_P125117	A_23_P125117	KLHDC8B	blue
A_32_P184488	A_32_P184488	PHLDB3	blue
A_23_P32223	A_23_P32223	CIZ1	blue
A_32_P230736	A_32_P230736	LOC389033	blue
A_23_P155556	A_23_P155556	CLDND1	blue
A_23_P425104	A_23_P425104	BRD4	blue
A_23_P383986	A_23_P383986	CHST15	blue
A_23_P115223	A_23_P115223	HAX1	blue
A_23_P16915	A_23_P16915	QPCT	blue
A_23_P146554	A_23_P146554	PTGDS	blue
A_23_P145863	A_23_P145863	S100A11	blue
A_23_P161064	A_23_P161064	RNF115	blue
A_32_P199301	A_32_P199301	TFDP1	blue
A_23_P14165	A_23_P14165	GPR18	blue
A_23_P259135	A_23_P259135	NCOA6	blue
A_23_P162559	A_23_P162559	SPPL3	blue
A_23_P31866	A_23_P31866	MED30	blue
A_24_P365767	A_24_P365767	CYBB	blue
A_24_P151727	A_24_P151727	NONO	blue
A_23_P65031	A_23_P65031	DYNLL1	blue
A_23_P104464	A_23_P104464	ALOX5	blue
A_23_P26534	A_23_P26534	HCFC1R1	blue
A_23_P8561	A_23_P8561	RHBDD2	blue
A_24_P157926	A_24_P157926	TNFAIP3	blue
A_23_P52266	A_23_P52266	IFIT1	blue
A_23_P121657	A_23_P121657	HS3ST1	blue
A_23_P64743	A_23_P64743	STK38L	blue
A_23_P358995	A_23_P358995	IBTK	blue
A_23_P58763	A_23_P58763	PELO	blue
A_23_P9523	A_23_P9523	RBKS	blue
A_24_P365901	A_24_P365901	TSPAN33	blue
A_24_P29876	A_24_P29876	AGPAT5	blue
A_24_P726215	A_24_P726215	NA	blue
A_23_P171249	A_23_P171249	IGBP1	blue
A_23_P24948	A_23_P24948	KCNE3	blue
A_24_P303770	A_24_P303770	CTSB	blue
A_32_P96776	A_32_P96776	C3orf78	blue
A_24_P98109	A_24_P98109	SNX10	blue
A_23_P120002	A_23_P120002	SP110	blue
A_23_P166336	A_23_P166336	TMEM191A	blue
A_24_P368575	A_24_P368575	SLC4A7	blue
A_23_P162386	A_23_P162386	BIN2	blue
A_23_P72737	A_23_P72737	IFITM1	blue
A_23_P100963	A_23_P100963	SPNS3	blue
A_23_P200126	A_23_P200126	MKNK1	blue
A_23_P83277	A_23_P83277	IL11RA	blue
A_23_P401084	A_23_P401084	ZNF575	blue
A_23_P146943	A_23_P146943	ATP1B1	blue
A_23_P27795	A_23_P27795	SPINT2	blue
A_23_P162127	A_23_P162127	CCDC90B	blue
A_23_P37569	A_23_P37569	MAN2A2	blue
A_23_P135342	A_23_P135342	SEC61B	blue
A_32_P181166	A_32_P181166	C1orf162	blue
A_23_P137689	A_23_P137689	OLFML2B	blue
A_32_P71768	A_32_P71768	NA	blue
A_23_P258964	A_23_P258964	IARS	blue
A_24_P938293	A_24_P938293	HES1	blue
A_24_P332754	A_24_P332754	NA	blue
A_32_P212024	A_32_P212024	NA	blue
A_23_P39265	A_23_P39265	LYPD3	blue
A_23_P40817	A_23_P40817	HPS3	blue
A_23_P57760	A_23_P57760	ACPL2	blue
A_24_P89843	A_24_P89843	CYHR1	blue
A_24_P201404	A_24_P201404	C11orf54	blue
A_32_P154445	A_32_P154445	LOC100507100	blue
A_23_P327426	A_23_P327426	TIPRL	blue
A_32_P120863	A_32_P120863	STRN	blue
A_23_P134786	A_23_P134786	PHF20L1	blue
A_24_P376294	A_24_P376294	HNRNPUL1	blue
A_32_P514599	A_32_P514599	NA	blue
A_23_P60047	A_23_P60047	TACC1	blue
A_23_P16022	A_23_P16022	ZNF256	blue
A_24_P602168	A_24_P602168	NA	blue
A_23_P4286	A_23_P4286	XAF1	blue
A_23_P217958	A_23_P217958	HK1	blue
A_24_P886966	A_24_P886966	MIR210HG	blue
A_24_P927090	A_24_P927090	NA	blue
A_23_P61688	A_23_P61688	SLC12A7	blue
A_23_P50455	A_23_P50455	POLD1	blue
A_32_P33913	A_32_P33913	NA	blue
A_24_P348090	A_24_P348090	ME2	blue
A_23_P206400	A_23_P206400	MON1B	blue
A_24_P369898	A_24_P369898	MYO15B	blue
A_23_P16976	A_23_P16976	ANXA4	blue
A_23_P5281	A_23_P5281	LYL1	blue
A_24_P367576	A_24_P367576	NA	blue
A_23_P436281	A_23_P436281	HIST2H4B	blue
A_32_P76992	A_32_P76992	LOC100505573	blue
A_23_P42282	A_23_P42282	C4B	blue
A_23_P130466	A_23_P130466	ZNF8	blue
A_24_P133475	A_24_P133475	DHRS1	blue
A_23_P120048	A_23_P120048	BAZ2B	blue
A_23_P145965	A_23_P145965	TPST1	blue
A_23_P422083	A_23_P422083	TMEM55A	blue
A_23_P209320	A_23_P209320	PER2	blue
A_24_P120346	A_24_P120346	NIT2	blue
A_23_P119362	A_23_P119362	EMP3	blue
A_23_P393758	A_23_P393758	FAM125A	blue
A_23_P349083	A_23_P349083	FCHO2	blue
A_23_P216282	A_23_P216282	ARHGEF10	blue
A_23_P50907	A_23_P50907	ITGAV	blue
A_24_P14485	A_24_P14485	RBM38	blue
A_23_P69918	A_23_P69918	GNL3L	blue
A_23_P115862	A_23_P115862	COMTD1	blue
A_24_P5743	A_24_P5743	ALDH16A1	blue
A_32_P81173	A_32_P81173	USP34	blue
A_23_P122724	A_23_P122724	VNN2	blue
A_32_P34404	A_32_P34404	CEP78	blue
A_23_P63870	A_23_P63870	SAMD8	blue
A_23_P310350	A_23_P310350	SHPK	blue
A_23_P358542	A_23_P358542	KIFC2	blue
A_32_P85593	A_32_P85593	NA	blue
A_23_P21382	A_23_P21382	LAMB2	blue
A_24_P262688	A_24_P262688	LAIR1	blue
A_24_P29277	A_24_P29277	COL4A3BP	blue
A_23_P129101	A_23_P129101	HEXA	blue
A_23_P98671	A_23_P98671	C11orf21	blue
A_23_P354151	A_23_P354151	ITK	blue
A_23_P31810	A_23_P31810	CEBPD	blue
A_23_P119835	A_23_P119835	NLRC4	blue
A_23_P46928	A_23_P46928	PFKP	blue
A_23_P135385	A_23_P135385	CASK	blue
A_23_P203173	A_23_P203173	IL10RA	blue
A_23_P9255	A_23_P9255	SYK	blue
A_32_P204691	A_32_P204691	NA	blue
A_23_P29023	A_23_P29023	C21orf119	blue
A_23_P42198	A_23_P42198	HIST1H3G	blue
A_32_P101039	A_32_P101039	NA	blue
A_23_P141315	A_23_P141315	NLE1	blue
A_23_P84334	A_23_P84334	TMEM39A	blue
A_23_P103398	A_23_P103398	PSEN2	blue
A_23_P41424	A_23_P41424	SLC39A8	blue
A_32_P45009	A_32_P45009	IDH1	blue
A_23_P28607	A_23_P28607	NA	blue
A_24_P937240	A_24_P937240	NA	blue
A_24_P25346	A_24_P25346	CIRH1A	blue
A_23_P35099	A_23_P35099	MRTO4	blue
A_23_P14273	A_23_P14273	ZFYVE21	blue
A_23_P428326	A_23_P428326	TBC1D16	blue
A_23_P145153	A_23_P145153	PDCD2	blue
A_23_P12044	A_23_P12044	TMEM51	blue
A_24_P925586	A_24_P925586	LOC254100	blue
A_23_P310532	A_23_P310532	C19orf52	blue
A_23_P7679	A_23_P7679	NUP155	blue
A_24_P92367	A_24_P92367	YDJC	blue
A_32_P15156	A_32_P15156	NA	blue
A_23_P150876	A_23_P150876	VPS37B	blue
A_23_P54605	A_23_P54605	RSL1D1	blue
A_23_P201483	A_23_P201483	MAPKAPK2	blue
A_23_P150018	A_23_P150018	DUSP5	blue
A_24_P44514	A_24_P44514	CIB1	blue
A_23_P324706	A_23_P324706	LOC100507387	blue
A_23_P330070	A_23_P330070	TFPI	blue
A_32_P193166	A_32_P193166	NA	blue
A_23_P145074	A_23_P145074	PNRC1	blue
A_23_P135474	A_23_P135474	MRPL37	blue
A_24_P938284	A_24_P938284	FCGR2B	blue
A_32_P389118	A_32_P389118	HEATR5B	blue
A_24_P55148	A_24_P55148	HIST1H2BJ	blue
A_24_P175435	A_24_P175435	SLC2A8	blue
A_23_P205519	A_23_P205519	ABHD4	blue
A_23_P74391	A_23_P74391	OPN3	blue
A_23_P128598	A_23_P128598	TUBA3C	blue
A_32_P154473	A_32_P154473	KIF5C	blue
A_23_P25994	A_23_P25994	LGMN	blue
A_24_P360763	A_24_P360763	CREM	blue
A_24_P159434	A_24_P159434	CD300A	blue
A_23_P36745	A_23_P36745	ALDH2	blue
A_23_P84775	A_23_P84775	PLRG1	blue
A_23_P77455	A_23_P77455	FAM96B	blue
A_32_P172114	A_32_P172114	NA	blue
A_23_P359540	A_23_P359540	HIST1H4F	blue
A_23_P166297	A_23_P166297	ABCG1	blue
A_32_P125820	A_32_P125820	NA	blue
A_23_P83939	A_23_P83939	SYAP1	blue
A_23_P124962	A_23_P124962	FAM89B	blue
A_24_P42264	A_24_P42264	LYZ	blue
A_23_P145874	A_23_P145874	SAMD9L	blue
A_23_P113471	A_23_P113471	FAAH2	blue
A_32_P198620	A_32_P198620	NA	blue
A_23_P63050	A_23_P63050	UROD	blue
A_23_P169529	A_23_P169529	AGFG1	blue
A_24_P13311	A_24_P13311	SLC15A4	blue
A_32_P50066	A_32_P50066	MAP9	blue
A_24_P921264	A_24_P921264	LOC100506831	blue
A_24_P219024	A_24_P219024	DIS3	blue
A_23_P87742	A_23_P87742	IFFO1	blue
A_23_P91802	A_23_P91802	TYMP	blue
A_24_P696924	A_24_P696924	NA	blue
A_23_P201181	A_23_P201181	PTPN22	blue
A_24_P393151	A_24_P393151	LILRA1	blue
A_24_P873414	A_24_P873414	PLEKHB2	blue
A_23_P405049	A_23_P405049	PTPRJ	blue
A_23_P216038	A_23_P216038	PHF20L1	blue
A_24_P940666	A_24_P940666	MED1	blue
A_32_P6682	A_32_P6682	NA	blue
A_24_P396105	A_24_P396105	IP6K1	blue
A_24_P835500	A_24_P835500	ITPRIPL2	blue
A_23_P13998	A_23_P13998	GOLGA2P5	blue
A_23_P252471	A_23_P252471	PECAM1	blue
A_23_P21207	A_23_P21207	UBA7	blue
A_32_P65303	A_32_P65303	NA	blue
A_23_P25354	A_23_P25354	P2RX7	blue
A_23_P353478	A_23_P353478	CIITA	blue
A_23_P24077	A_23_P24077	C10orf54	blue
A_24_P89257	A_24_P89257	ERGIC1	blue
A_23_P146367	A_23_P146367	C9orf89	blue
A_24_P357869	A_24_P357869	SRGAP2P1	blue
A_24_P791829	A_24_P791829	NUFIP2	blue
A_23_P116387	A_23_P116387	INCENP	blue
A_23_P154349	A_23_P154349	HIBCH	blue
A_23_P201778	A_23_P201778	PTPN7	blue
A_23_P139825	A_23_P139825	YAF2	blue
A_32_P13991	A_32_P13991	NA	blue
A_24_P926125	A_24_P926125	LOC390705	blue
A_23_P208674	A_23_P208674	C19orf63	blue
A_23_P128728	A_23_P128728	ARG2	blue
A_23_P215658	A_23_P215658	TBRG4	blue
A_23_P53298	A_23_P53298	BLOC1S1	blue
A_24_P388632	A_24_P388632	PCGF3	blue
A_24_P83808	A_24_P83808	NA	blue
A_24_P487766	A_24_P487766	NA	blue
A_23_P154605	A_23_P154605	SULF2	blue
A_23_P254254	A_23_P254254	SGSH	blue
A_23_P77847	A_23_P77847	GRB2	blue
A_32_P91328	A_32_P91328	NA	blue
A_23_P27285	A_23_P27285	MPPE1	blue
A_32_P88598	A_32_P88598	MAN1A2	blue
A_23_P28434	A_23_P28434	VAMP8	blue
A_23_P134426	A_23_P134426	GPNMB	blue
A_24_P139761	A_24_P139761	NA	blue
A_23_P200710	A_23_P200710	PIK3C2B	blue
A_23_P215944	A_23_P215944	CTSB	blue
A_23_P252783	A_23_P252783	SLC2A8	blue
A_23_P79510	A_23_P79510	CHMP3	blue
A_24_P35169	A_24_P35169	GATAD1	blue
A_24_P203984	A_24_P203984	NA	blue
A_24_P51118	A_24_P51118	MTAP	blue
A_23_P107401	A_23_P107401	TIMP2	blue
A_23_P208167	A_23_P208167	FPR3	blue
A_24_P365048	A_24_P365048	C17orf42	blue
A_24_P107528	A_24_P107528	C12orf49	blue
A_23_P41528	A_23_P41528	FGFBP2	blue
A_23_P218726	A_23_P218726	CPNE1	blue
A_24_P290719	A_24_P290719	LOC100128775	blue
A_32_P30004	A_32_P30004	NA	blue
A_24_P148796	A_24_P148796	MST1	blue
A_23_P144916	A_23_P144916	GFPT2	blue
A_23_P209135	A_23_P209135	LAIR1	blue
A_24_P128977	A_24_P128977	G3BP2	blue
A_23_P73023	A_23_P73023	TBC1D1	blue
A_23_P29263	A_23_P29263	CSNK1E	blue
A_23_P404685	A_23_P404685	LCE1A	blue
A_23_P34402	A_23_P34402	NCSTN	blue
A_24_P401150	A_24_P401150	NA	blue
A_23_P162945	A_23_P162945	SRP54	blue
A_23_P2554	A_23_P2554	MLEC	blue
A_24_P647163	A_24_P647163	NA	blue
A_24_P382319	A_24_P382319	CEACAM1	blue
A_24_P269432	A_24_P269432	BET1	blue
A_23_P134191	A_23_P134191	TRMT11	blue
A_23_P138435	A_23_P138435	ZMIZ1	blue
A_23_P143935	A_23_P143935	PIGZ	blue
A_23_P137935	A_23_P137935	MNDA	blue
A_23_P316741	A_23_P316741	TSPAN4	blue
A_24_P941699	A_24_P941699	PCGF5	blue
A_23_P161501	A_23_P161501	UBTD1	blue
A_23_P78840	A_23_P78840	KIR2DS4	blue
A_32_P116058	A_32_P116058	LINC00094	blue
A_32_P138348	A_32_P138348	LY6K	blue
A_23_P371129	A_23_P371129	SLX4	blue
A_24_P787889	A_24_P787889	TMEM191B	blue
A_23_P26021	A_23_P26021	COPS2	blue
A_23_P25706	A_23_P25706	CLMN	blue
A_23_P351148	A_23_P351148	SH2D1B	blue
A_23_P61810	A_23_P61810	BAIAP2	blue
A_23_P74112	A_23_P74112	IL28RA	blue
A_32_P174258	A_32_P174258	NA	blue
A_24_P320221	A_24_P320221	C4orf41	blue
A_23_P255126	A_23_P255126	GAB3	blue
A_24_P28295	A_24_P28295	RABGAP1L	blue
A_32_P88791	A_32_P88791	GTF2I	blue
A_24_P622186	A_24_P622186	BMS1	blue
A_23_P32500	A_23_P32500	STAB1	blue
A_23_P147826	A_23_P147826	RAP2C	blue
A_32_P93187	A_32_P93187	SMARCA5	blue
A_23_P167970	A_23_P167970	FRS3	blue
A_24_P24831	A_24_P24831	WASH1	blue
A_24_P711050	A_24_P711050	NA	blue
A_24_P500621	A_24_P500621	HIPK2	blue
A_32_P24965	A_32_P24965	ZFYVE26	blue
A_23_P257726	A_23_P257726	C9orf156	blue
A_23_P47282	A_23_P47282	ST14	blue
A_23_P376096	A_23_P376096	TICAM1	blue
A_23_P257164	A_23_P257164	AMT	blue
A_24_P262201	A_24_P262201	SULT1A4	blue
A_32_P91042	A_32_P91042	LOC100129034	blue
A_23_P63847	A_23_P63847	SUPV3L1	blue
A_23_P94301	A_23_P94301	TSTA3	blue
A_23_P50946	A_23_P50946	RAMP1	blue
A_24_P272073	A_24_P272073	NA	blue
A_24_P269315	A_24_P269315	SERPINB1	blue
A_23_P370651	A_23_P370651	FAM13A	blue
A_23_P39684	A_23_P39684	TLK1	blue
A_24_P115762	A_24_P115762	CTSC	blue
A_23_P80129	A_23_P80129	RRP1	blue
A_23_P207387	A_23_P207387	GHDC	blue
A_32_P71736	A_32_P71736	PIGH	blue
A_23_P37424	A_23_P37424	SPATA5L1	blue
A_24_P272310	A_24_P272310	MUSTN1	blue
A_23_P90280	A_23_P90280	PIAS4	blue
A_23_P165722	A_23_P165722	EIF4E2	blue
A_23_P151497	A_23_P151497	TRMT61A	blue
A_23_P69339	A_23_P69339	ACAA1	blue
A_23_P983	A_23_P983	PRDX6	blue
A_24_P16124	A_24_P16124	IFITM4P	blue
A_23_P411277	A_23_P411277	SLC5A2	blue
A_32_P42236	A_32_P42236	LOC653061	blue
A_23_P110879	A_23_P110879	TRAF3IP2	blue
A_32_P95147	A_32_P95147	LOC100506190	blue
A_32_P171328	A_32_P171328	UBE2S	blue
A_24_P924389	A_24_P924389	BZW1	blue
A_23_P3514	A_23_P3514	C16orf80	blue
A_24_P940426	A_24_P940426	QKI	blue
A_23_P7313	A_23_P7313	SPP1	blue
A_23_P41114	A_23_P41114	CSTA	blue
A_23_P9152	A_23_P9152	RCL1	blue
A_23_P32903	A_23_P32903	OCRL	blue
A_23_P376759	A_23_P376759	DUSP11	blue
A_24_P46171	A_24_P46171	PIGX	blue
A_24_P280113	A_24_P280113	IL13RA1	blue
A_24_P82630	A_24_P82630	SMCHD1	blue
A_24_P412976	A_24_P412976	TMEM143	blue
A_23_P128817	A_23_P128817	PCK2	blue
A_23_P258483	A_23_P258483	ANKRD55	blue
A_24_P288685	A_24_P288685	IL13RA1	blue
A_24_P354954	A_24_P354954	CCDC126	blue
A_23_P90041	A_23_P90041	NLRP12	blue
A_32_P171856	A_32_P171856	NA	blue
A_23_P96936	A_23_P96936	SWT1	blue
A_23_P213661	A_23_P213661	PPIP5K2	blue
A_23_P87545	A_23_P87545	IFITM3	blue
A_23_P75769	A_23_P75769	MS4A4A	blue
A_24_P328969	A_24_P328969	YIPF5	blue
A_23_P108342	A_23_P108342	ZNF571	blue
A_23_P257593	A_23_P257593	LOH12CR1	blue
A_23_P145408	A_23_P145408	FUCA2	blue
A_24_P119745	A_24_P119745	FN1	blue
A_23_P36753	A_23_P36753	ALDH2	blue
A_23_P169278	A_23_P169278	AGTPBP1	blue
A_32_P115606	A_32_P115606	PXK	blue
A_32_P103837	A_32_P103837	FAM60A	blue
A_23_P394064	A_23_P394064	PTRF	blue
A_23_P92642	A_23_P92642	ANKHD1	blue
A_23_P160618	A_23_P160618	SH2D2A	blue
A_23_P76823	A_23_P76823	ADSSL1	blue
A_32_P213692	A_32_P213692	TMED8	blue
A_24_P179489	A_24_P179489	SDCCAG8	blue
A_23_P102925	A_23_P102925	PWP2	blue
A_23_P50504	A_23_P50504	FTL	blue
A_23_P201837	A_23_P201837	MR1	blue
A_23_P201711	A_23_P201711	S100A6	blue
A_23_P94800	A_23_P94800	S100A4	blue
A_23_P149345	A_23_P149345	PTPN22	blue
A_24_P154948	A_24_P154948	GARS	blue
A_23_P51231	A_23_P51231	RUNX3	blue
A_23_P91221	A_23_P91221	PKIG	blue
A_23_P18641	A_23_P18641	SNX25	blue
A_23_P212354	A_23_P212354	CCR2	blue
A_23_P74663	A_23_P74663	TAF1A	blue
A_32_P155247	A_32_P155247	FTL	blue
A_23_P118427	A_23_P118427	MAP2K3	blue
A_32_P187599	A_32_P187599	SERBP1	blue
A_23_P304543	A_23_P304543	NFX1	blue
A_24_P290314	A_24_P290314	NA	blue
A_23_P170687	A_23_P170687	HSPBP1	blue
A_32_P134167	A_32_P134167	CUL5	blue
A_23_P57089	A_23_P57089	PMEPA1	blue
A_23_P115356	A_23_P115356	AKR7A2	blue
A_23_P385206	A_23_P385206	STX12	blue
A_23_P348936	A_23_P348936	CTAGE7P	blue
A_23_P126593	A_23_P126593	S100A11	blue
A_24_P6921	A_24_P6921	LOC541471	blue
A_23_P214897	A_23_P214897	AKAP12	blue
A_24_P180654	A_24_P180654	CREB3L2	blue
A_23_P212535	A_23_P212535	CHMP2B	blue
A_23_P308800	A_23_P308800	GLS	blue
A_23_P170233	A_23_P170233	CSTA	blue
A_23_P129433	A_23_P129433	SLC9A5	blue
A_23_P7761	A_23_P7761	C5orf22	blue
A_24_P475864	A_24_P475864	RRN3P2	blue
A_23_P145574	A_23_P145574	HINT3	blue
A_24_P920447	A_24_P920447	C14orf132	blue
A_23_P127525	A_23_P127525	ETS1	blue
A_23_P161628	A_23_P161628	MUS81	blue
A_24_P37409	A_24_P37409	DUSP2	blue
A_23_P138480	A_23_P138480	C10orf95	blue
A_24_P321068	A_24_P321068	SLC31A1	blue
A_24_P779605	A_24_P779605	SOCS7	blue
A_23_P31765	A_23_P31765	PKIA	blue
A_23_P89798	A_23_P89798	FECH	blue
A_24_P303097	A_24_P303097	SNX25	blue
A_23_P406355	A_23_P406355	FAM76B	blue
A_24_P238769	A_24_P238769	NA	blue
A_23_P80883	A_23_P80883	BTLA	blue
A_23_P39237	A_23_P39237	ZFP36	blue
A_24_P263036	A_24_P263036	ALDH4A1	blue
A_23_P170857	A_23_P170857	IL1RAP	blue
A_23_P204133	A_23_P204133	GALNT6	blue
A_23_P120254	A_23_P120254	DUSP22	blue
A_23_P37636	A_23_P37636	FAM96A	blue
A_23_P64792	A_23_P64792	KCNMB4	blue
A_23_P99632	A_23_P99632	RNF31	blue
A_23_P152516	A_23_P152516	H3F3B	blue
A_23_P79703	A_23_P79703	HADHB	blue
A_23_P133146	A_23_P133146	H2AFZ	blue
A_24_P204971	A_24_P204971	HBP1	blue
A_24_P23327	A_24_P23327	NA	blue
A_24_P116871	A_24_P116871	TXNL4A	blue
A_32_P168375	A_32_P168375	NA	blue
A_23_P103120	A_23_P103120	GTPBP1	blue
A_23_P64617	A_23_P64617	FZD4	blue
A_23_P47788	A_23_P47788	METTL1	blue
A_23_P307525	A_23_P307525	ANKRD9	blue
A_24_P7202	A_24_P7202	KIDINS220	blue
A_24_P101859	A_24_P101859	NA	blue
A_23_P428248	A_23_P428248	TTC21A	blue
A_24_P224727	A_24_P224727	CEBPA	blue
A_23_P209006	A_23_P209006	INSL3	blue
A_23_P394605	A_23_P394605	SEC24A	blue
A_32_P155841	A_32_P155841	NA	blue
A_24_P307580	A_24_P307580	HTATIP2	blue
A_32_P3113	A_32_P3113	NA	blue
A_23_P209394	A_23_P209394	CFLAR	blue
A_23_P250294	A_23_P250294	ABHD5	blue
A_24_P826046	A_24_P826046	LOC100506190	blue
A_23_P77117	A_23_P77117	TM6SF1	blue
A_23_P251765	A_23_P251765	BANP	blue
A_23_P102192	A_23_P102192	MAP4K4	blue
A_23_P30495	A_23_P30495	HMGCR	blue
A_23_P9574	A_23_P9574	ECT2	blue
A_24_P702749	A_24_P702749	NA	blue
A_23_P146187	A_23_P146187	RRS1	blue
A_23_P135271	A_23_P135271	B4GALT1	blue
A_23_P375494	A_23_P375494	CEBPA	blue
A_24_P49421	A_24_P49421	NA	blue
A_23_P420873	A_23_P420873	NR1D1	blue
A_24_P273823	A_24_P273823	NPAT	blue
A_24_P12181	A_24_P12181	UBTD2	blue
A_23_P206788	A_23_P206788	AP1G1	blue
A_24_P167063	A_24_P167063	ZNF518A	blue
A_23_P5903	A_23_P5903	SLCO4A1	blue
A_23_P44836	A_23_P44836	NT5DC2	blue
A_24_P213788	A_24_P213788	LOC641518	blue
A_24_P73370	A_24_P73370	ULK1	blue
A_23_P353436	A_23_P353436	CEP78	blue
A_32_P353677	A_32_P353677	ATAD3B	blue
A_23_P378526	A_23_P378526	RTEL1	blue
A_23_P250122	A_23_P250122	FAM20C	blue
A_23_P41049	A_23_P41049	LZTFL1	blue
A_32_P95067	A_32_P95067	AK4	blue
A_23_P156953	A_23_P156953	IGF2R	blue
A_24_P364807	A_24_P364807	LPCAT2	blue
A_23_P933	A_23_P933	RWDD3	blue
A_23_P156049	A_23_P156049	HEXB	blue
A_23_P109345	A_23_P109345	PTTG1IP	blue
A_24_P349207	A_24_P349207	LOC100653058	blue
A_32_P116206	A_32_P116206	RELL1	blue
A_23_P63897	A_23_P63897	CTBP2	blue
A_24_P625382	A_24_P625382	CSDA	blue
A_24_P29401	A_24_P29401	PIK3R1	blue
A_23_P204079	A_23_P204079	NPFF	blue
A_24_P322867	A_24_P322867	DUSP8	blue
A_23_P60306	A_23_P60306	TLR4	blue
A_23_P416894	A_23_P416894	PION	blue
A_23_P8055	A_23_P8055	NRM	blue
A_23_P320684	A_23_P320684	VPS41	blue
A_32_P874898	A_32_P874898	NA	blue
A_24_P359267	A_24_P359267	AKT2	blue
A_23_P126727	A_23_P126727	NOL9	blue
A_24_P341292	A_24_P341292	ZNF665	blue
A_32_P139079	A_32_P139079	SERBP1	blue
A_32_P141768	A_32_P141768	AGPAT4	blue
A_23_P95172	A_23_P95172	RNF213	blue
A_24_P88031	A_24_P88031	C8orf33	blue
A_32_P32195	A_32_P32195	NA	blue
A_32_P189680	A_32_P189680	KLHDC10	blue
A_23_P9362	A_23_P9362	PSMB7	blue
A_23_P53856	A_23_P53856	N4BP2L2	blue
A_23_P200728	A_23_P200728	FCGR3A	blue
A_24_P42495	A_24_P42495	NA	blue
A_24_P414733	A_24_P414733	C6orf108	blue
A_23_P214789	A_23_P214789	SNX9	blue
A_23_P64721	A_23_P64721	HCAR3	blue
A_23_P111811	A_23_P111811	ING3	blue
A_23_P380076	A_23_P380076	ZBTB38	blue
A_32_P215113	A_32_P215113	CCDC58	blue
A_23_P208182	A_23_P208182	SIGLEC10	blue
A_24_P416951	A_24_P416951	NDUFV3	blue
A_23_P68665	A_23_P68665	ADRM1	blue
A_32_P125402	A_32_P125402	NA	blue
A_23_P97621	A_23_P97621	RRAGC	blue
A_24_P107336	A_24_P107336	VPS26B	blue
A_23_P161280	A_23_P161280	SPOCK2	blue
A_23_P99172	A_23_P99172	CCDC77	blue
A_24_P243749	A_24_P243749	PDK4	blue
A_23_P328600	A_23_P328600	SLC24A6	blue
A_23_P117582	A_23_P117582	JDP2	blue
A_23_P411806	A_23_P411806	SLC44A1	blue
A_24_P413988	A_24_P413988	TGOLN2	blue
A_32_P67837	A_32_P67837	LOC100507100	blue
A_32_P72351	A_32_P72351	NA	blue
A_23_P12549	A_23_P12549	APBB1IP	blue
A_23_P10873	A_23_P10873	TLR1	blue
A_32_P94176	A_32_P94176	NA	blue
A_24_P913716	A_24_P913716	B3GNT7	blue
A_23_P3186	A_23_P3186	CCNK	blue
A_23_P258221	A_23_P258221	ABCC5	blue
A_24_P497226	A_24_P497226	RPS6KB1	blue
A_23_P311885	A_23_P311885	L3MBTL3	blue
A_24_P227831	A_24_P227831	ABCC1	blue
A_24_P305597	A_24_P305597	ADRM1	blue
A_23_P426989	A_23_P426989	SH3BP5L	blue
A_23_P388433	A_23_P388433	C4orf3	blue
A_23_P143089	A_23_P143089	MPV17	blue
A_23_P328511	A_23_P328511	HSBP1	blue
A_23_P25964	A_23_P25964	GALC	blue
A_23_P302550	A_23_P302550	RGS18	blue
A_23_P207911	A_23_P207911	TRPV2	blue
A_32_P74409	A_32_P74409	C11orf96	blue
A_23_P162739	A_23_P162739	TSC22D1	blue
A_24_P354488	A_24_P354488	NAAA	blue
A_23_P210015	A_23_P210015	PTPN18	blue
A_23_P329375	A_23_P329375	POU6F1	blue
A_23_P48295	A_23_P48295	CDADC1	blue
A_23_P129556	A_23_P129556	IL4R	blue
A_24_P240487	A_24_P240487	PLG	blue
A_23_P153628	A_23_P153628	YIF1B	blue
A_23_P106773	A_23_P106773	SULT1A2	blue
A_23_P214627	A_23_P214627	AIF1	blue
A_23_P103110	A_23_P103110	MAFF	blue
A_23_P321511	A_23_P321511	3-Mar	blue
A_23_P26945	A_23_P26945	NAGLU	blue
A_32_P220078	A_32_P220078	NA	blue
A_23_P76799	A_23_P76799	BAZ1A	blue
A_24_P393844	A_24_P393844	DPH2	blue
A_23_P61531	A_23_P61531	GLB1	blue
A_24_P118142	A_24_P118142	HSP90AA4P	blue
A_23_P152181	A_23_P152181	POLR3E	blue
A_32_P61684	A_32_P61684	PAG1	blue
A_23_P27656	A_23_P27656	C19orf48	blue
A_24_P32252	A_24_P32252	KIAA0930	blue
A_23_P7033	A_23_P7033	MAGEF1	blue
A_23_P70355	A_23_P70355	SERPINB6	blue
A_32_P116481	A_32_P116481	LRRC37A4	blue
A_23_P17030	A_23_P17030	RNPEPL1	blue
A_23_P349267	A_23_P349267	KCNE1L	blue
A_23_P161156	A_23_P161156	ZNF438	blue
A_24_P139943	A_24_P139943	HS1BP3	blue
A_23_P111126	A_23_P111126	HCP5	blue
A_23_P77859	A_23_P77859	TMEM88	blue
A_24_P205008	A_24_P205008	TSEN54	blue
A_24_P159837	A_24_P159837	ZNF302	blue
A_24_P349606	A_24_P349606	NA	blue
A_24_P50489	A_24_P50489	NA	blue
A_24_P54879	A_24_P54879	SCARB2	blue
A_23_P41588	A_23_P41588	HARS2	blue
A_23_P405761	A_23_P405761	RRAS2	blue
A_23_P85236	A_23_P85236	FAM127A	blue
A_23_P106532	A_23_P106532	CHST14	blue
A_23_P127964	A_23_P127964	PRCP	blue
A_23_P379649	A_23_P379649	BMF	blue
A_23_P137532	A_23_P137532	PLOD1	blue
A_23_P121265	A_23_P121265	TWF2	blue
A_32_P223017	A_32_P223017	MAP3K6	blue
A_32_P170879	A_32_P170879	NA	blue
A_23_P212196	A_23_P212196	OGG1	blue
A_23_P139704	A_23_P139704	DUSP6	blue
A_23_P48596	A_23_P48596	RNASE1	blue
A_23_P46378	A_23_P46378	PIGV	blue
A_24_P246891	A_24_P246891	NEU4	blue
A_24_P191067	A_24_P191067	CLSTN1	blue
A_24_P322444	A_24_P322444	NUP62	blue
A_32_P385587	A_32_P385587	ALAS2	blue
A_24_P398940	A_24_P398940	CASC4	blue
A_23_P40240	A_23_P40240	CTSZ	blue
A_32_P219520	A_32_P219520	TNFAIP8	blue
A_23_P91151	A_23_P91151	SLC1A4	blue
A_23_P218626	A_23_P218626	NEU4	blue
A_24_P416177	A_24_P416177	ADCY7	blue
A_24_P913115	A_24_P913115	PTEN	blue
A_23_P74575	A_23_P74575	CD1D	blue
A_23_P2294	A_23_P2294	HELB	blue
A_23_P109410	A_23_P109410	THAP7	blue
A_23_P83328	A_23_P83328	ENG	blue
A_23_P254573	A_23_P254573	DNAJC2	blue
A_24_P142118	A_24_P142118	THBS1	blue
A_24_P290068	A_24_P290068	NA	blue
A_23_P428819	A_23_P428819	AKIRIN2	blue
A_23_P144697	A_23_P144697	RAD1	blue
A_24_P153399	A_24_P153399	SGSM3	blue
A_24_P218814	A_24_P218814	RDH5	blue
A_23_P98085	A_23_P98085	PTEN	blue
A_23_P15714	A_23_P15714	NSF	blue
A_24_P370201	A_24_P370201	EBI3	blue
A_32_P138004	A_32_P138004	FAM45A	blue
A_23_P392897	A_23_P392897	NA	blue
A_23_P124912	A_23_P124912	NPEPPS	blue
A_24_P46093	A_24_P46093	SLC6A6	blue
A_23_P5075	A_23_P5075	FAM108A1	blue
A_23_P52531	A_23_P52531	FAM24B	blue
A_23_P336992	A_23_P336992	ZFAND2A	blue
A_23_P500271	A_23_P500271	IRF5	blue
A_23_P79482	A_23_P79482	CHN1	blue
A_23_P96812	A_23_P96812	POMGNT1	blue
A_24_P125839	A_24_P125839	C21orf91	blue
A_23_P102183	A_23_P102183	NA	blue
A_23_P17345	A_23_P17345	MAFB	blue
A_24_P148043	A_24_P148043	FAM20B	blue
A_32_P864453	A_32_P864453	NA	blue
A_23_P144274	A_23_P144274	JAKMIP1	blue
A_23_P137865	A_23_P137865	MTX1	blue
A_24_P145377	A_24_P145377	HSP90AA1	blue
A_23_P6413	A_23_P6413	SELM	blue
A_24_P944049	A_24_P944049	CEP68	blue
A_32_P226498	A_32_P226498	HAR1A	blue
A_24_P912606	A_24_P912606	NA	blue
A_23_P24843	A_23_P24843	MICAL2	blue
A_32_P203219	A_32_P203219	MAP4K5	blue
A_23_P87216	A_23_P87216	SLC3A2	blue
A_23_P91900	A_23_P91900	SMC4	blue
A_24_P412486	A_24_P412486	NHLRC3	blue
A_23_P66085	A_23_P66085	N4BP1	blue
A_23_P356616	A_23_P356616	ABTB2	blue
A_32_P112881	A_32_P112881	SNX12	blue
A_24_P392958	A_24_P392958	TBC1D20	blue
A_23_P28318	A_23_P28318	C2orf56	blue
A_23_P28772	A_23_P28772	DBNDD2	blue
A_23_P141520	A_23_P141520	C17orf49	blue
A_23_P85604	A_23_P85604	WDR26	blue
A_23_P107116	A_23_P107116	RNF112	blue
A_23_P33894	A_23_P33894	MAGED2	blue
A_32_P101844	A_32_P101844	NA	blue
A_23_P9232	A_23_P9232	GCNT1	blue
A_23_P58132	A_23_P58132	RHOH	blue
A_23_P214059	A_23_P214059	NR3C1	blue
A_32_P205944	A_32_P205944	RGPD5	blue
A_32_P58215	A_32_P58215	CD84	blue
A_24_P213924	A_24_P213924	KIAA1609	blue
A_24_P202840	A_24_P202840	SIRPB2	blue
A_24_P367326	A_24_P367326	NA	blue
A_23_P127079	A_23_P127079	PPRC1	blue
A_24_P179816	A_24_P179816	SLC27A3	blue
A_23_P123672	A_23_P123672	TDRD7	blue
A_24_P336113	A_24_P336113	CABIN1	blue
A_32_P80068	A_32_P80068	CLEC2D	blue
A_23_P42096	A_23_P42096	MAP3K4	blue
A_23_P88580	A_23_P88580	ARID3B	blue
A_24_P204515	A_24_P204515	NA	blue
A_23_P22473	A_23_P22473	FTSJ1	blue
A_23_P137578	A_23_P137578	FBXO28	blue
A_24_P63030	A_24_P63030	SFXN5	blue
A_23_P11543	A_23_P11543	FUCA1	blue
A_23_P144980	A_23_P144980	PIK3R1	blue
A_23_P9903	A_23_P9903	ATG4B	blue
A_24_P822869	A_24_P822869	NA	blue
A_23_P501722	A_23_P501722	TSPAN32	blue
A_23_P326987	A_23_P326987	LOC100190939	blue
A_23_P58102	A_23_P58102	EXOSC7	blue
A_32_P206293	A_32_P206293	ZNF322	blue
A_23_P65823	A_23_P65823	GABARAPL3	blue
[truncated: 15,971 more rows]
