# Supplementary material for: Bioinformatic Analysis Identified Hub Genes Associated with Heterocyclic Amines Induced Cytotoxicity of Peripheral Blood Mononuclear Cells
Source: Genes (Basel). 2021 Nov 25;12(12):1888. doi: 10.3390/genes12121888 (PMC8700875; doi:10.3390/genes12121888)
Supplement: Supplementary file 1 [file genes-12-01888-s001.zip › supplementary data 2021-11-25/Table S2.csv]

	HNE	MDA	AFB1	PCB153	DON	NDMA	EtOH	AA	TCDD	PhIP	BaP	IQ
MEsteelblue	-0.0226854784525597	-0.281631339661838	0.161950964318263	0.0622637589696667	-0.116718102675492	-0.152760230611892	-0.149725263310257	0.158344465825604	0.0712942624070098	0.154371361657161	0.244670612655783	-0.0623892694423827
MEtan	0.0138078277593271	-0.155446761287833	0.00701519179880601	0.0508774448064595	0.0446115945293689	-0.238861731811756	-0.0069024668276818	0.182451169429673	-0.0550463300493747	0.125176545323474	0.0990331981907241	0.0322351784107315
MEskyblue3	0.0717708241969226	0.0255939478326347	-0.410317957567895	0.0278179348572237	-0.155835566373454	0.0110042744095841	-0.159305714441443	0.128218804431127	0.168707291092281	-0.167644174807714	0.303921446933069	0.0164311733589448
MEmidnightblue	0.0617585661558559	-0.209961210244418	-0.2473809943978	0.0630318502329682	-0.25882687787947	0.15883801305273	-0.074101861018337	0.170929221886266	0.292784534067172	-0.358332286232805	0.288105595271347	-0.0696540444770619
MEpink	0.039627762242648	-0.244689410726836	-0.259862735665228	-0.0180578241119682	0.462540639481181	0.0781533280789307	-0.160636295063455	0.122374449637837	0.193616399479969	-0.307204848489891	0.185057835468218	-0.0984841712250799
MEfloralwhite	0.0299724770310012	0.277296746128096	-0.279813103813852	-0.0491129776276278	0.0690249845014193	0.0656207354449417	0.121033364853149	0.018942098399787	0.072961903575828	-0.431057621576813	0.00475691382575537	-0.0785198832399647
MEorange	0.0613664850464004	-0.048175141384946	-0.194111710260697	-0.0150675746613028	0.0982129415790474	0.0159717605001409	0.060220830654548	-0.120044995858202	0.118221490920118	-0.366577749556651	0.269277915493395	-0.0270594425901339
MEivory	0.0736717444779519	0.141346092844022	-0.429554708039536	0.0145419616897968	0.209283421024016	-0.0520613849052583	-0.0495504149295182	0.0382087715557036	-0.0378556331762727	-0.249106589690664	0.260448016185718	-0.0254586325581606
MEpurple	0.0731059937308195	0.0814062898261748	-0.408187484626307	0.021601125712679	0.236917224537168	0.0565005893963871	-0.00359860784717989	0.0300493704574101	0.141550913161725	-0.711385909435285	0.251484284208715	0.0301479641300423
MEdarkorange	0.0774259154958656	0.127101011660905	-0.111449143975395	0.0568848685290705	-0.584710397188764	0.128675850055557	0.00760100215733149	-0.0430370754040731	0.298373407685661	-0.275396014440134	0.0105705113830155	0.0822234109621475
MEdarkolivegreen	-0.0168690749800917	-0.0323631657954477	-0.127443526783997	0.143646714115112	0.0656561641376321	0.104877552060706	0.0790766013409816	-0.186422947537803	0.317888083775773	-0.680781474296287	0.0495362166405088	0.0435547116845321
MEturquoise	0.106852374915385	0.152670720974376	-0.0767678520587885	0.16307130946761	-0.457891428958485	0.114858924223992	0.0751432577272955	-0.0422207961259341	0.144759373095932	-0.793217983518811	0.18232685184092	0.128177793465173
MEplum1	0.0834035049543297	0.548475101896691	0.0391526620903511	-0.0430821769281535	-0.466442819882799	0.0331558154707446	0.0828446986103335	-0.146978333170916	-0.0512022299027654	-0.0193456965616654	-0.0582656071657105	-0.189822782464742
MEblue	0.0181847252908268	-0.118431349975346	0.0655055194290771	0.00412378877007615	-0.845758817756864	0.146490959966921	0.12904009451584	0.240659465273736	0.100205201918409	0.204038132635526	0.0658828511471084	-0.122422201779615
MEcyan	0.0344057349553079	0.113454516645317	0.164045749230092	0.0773268509135105	-0.863649063666239	0.00928010291750682	0.132802859087117	-0.0327622934805059	-0.0742008433495481	0.259635244884624	0.014885570467927	0.063735019121802
MEbrown4	0.10176835545036	-0.270172725171987	0.0044132678517864	0.0271280142571014	-0.0892192296997914	0.0504171001674462	-0.120895445599299	-0.0266975250750029	0.270983230294334	0.115570410004429	0.115040704315133	-0.202134177564572
MElightcyan	0.0556770824771496	-0.115208393615001	0.178353403977428	0.0232697111665351	-0.271865842443676	0.0987679055302206	0.139789980572594	-0.149473270730674	0.00198524406845748	0.00570330131670962	0.0812143100022	-0.127445601834671
MEmagenta	-0.0115670396820438	-0.232173512387442	0.0848887151001429	-0.0488584441949479	0.54524201781997	-0.013273041186126	0.0547306051770486	-0.146414540755126	-0.0954358706941685	0.180708715830666	-0.0134636601356621	-0.175758684253111
MEsaddlebrown	0.103334689402476	0.0577336389702137	-0.0557800473911953	-0.0823198156248804	0.121596373149635	-0.0503223728315233	0.0249078810369764	-0.0773352480319564	-0.214084713952915	0.545377171337631	-0.0876177729976204	-0.157968321014002
MElightcyan1	-0.074666149637695	-0.287182600651659	0.0873601399757787	-0.0739333509630762	0.357440387334771	-0.0909574466474169	-0.00866833251157399	-0.0129880465873516	0.162911173844534	0.284204162198503	-0.184768732971385	0.0148689992996657
MEdarkred	-0.0243266715549638	-0.0132907530996472	-0.0592175796058018	-0.0301652141773069	0.569644436421809	-0.155951905747381	0.0730203744619353	0.051676564913447	-0.19195140585151	0.224702489240322	-0.253973163707659	0.0127386107849936
MEgreen	-0.0941482816816528	-0.142942455762805	-0.0185668796805585	-0.14651532102673	0.945061140710184	-0.092012048436467	-0.117279969516702	0.0247956824277178	-0.0894014815185583	0.207346237690189	-0.133416611507843	-0.0805937561753176
MEdarkmagenta	0.0836796551567047	0.365433565247168	-0.0460991198279398	-0.0410950415928611	-0.269309577389561	0.0260606750662792	-0.0550437729601224	0.117900709871387	-0.338001995080818	0.353828886473548	-0.13106823790869	-0.000134273861017395
MEgreenyellow	0.00818995026783881	0.305955281872255	-0.127755256417415	-0.0875571876135126	0.533104859436385	-0.0607257714533656	-0.153642908406364	0.0212295257147109	-0.360430778634144	0.317742966856189	-0.151803374609118	-0.0592957105115035
MEorangered4	-0.090456571644646	0.0519560068702874	0.118183636419351	-0.0945072375301114	0.445094922336782	-0.222068843763431	0.013468775028263	-0.184602782766922	-0.216527801400395	0.346196505387604	-0.222783687967644	0.298732729970117
MEsalmon	0.0191095851802207	0.133226233897241	0.12591805193672	0.109445127066956	-0.258324003711245	-0.197387890924373	0.0401633732569556	-0.29882697058082	-0.0934257427029834	0.107543507447184	-0.0919466936509414	0.429353830137683
MEgrey	-0.101890654157802	-0.244433460042224	0.156676538781067	-0.172657429316275	-0.0121195052070133	-0.0296983645825872	-0.325815725905214	0.0321976939071289	0.500008845757099	0.00909305369116388	0.126897728371331	0.114018684327543
