# Supplementary material for: Bioinformatic Analysis Identified Hub Genes Associated with Heterocyclic Amines Induced Cytotoxicity of Peripheral Blood Mononuclear Cells
Source: Genes (Basel). 2021 Nov 25;12(12):1888. doi: 10.3390/genes12121888 (PMC8700875; doi:10.3390/genes12121888)
Supplement: Supplementary file 1 [file genes-12-01888-s001.zip › supplementary data 2021-11-25/Table S3.csv]

	HNE	MDA	AFB1	PCB153	DON	NDMA	EtOH	AA	TCDD	PhIP	BaP	IQ
MEsteelblue	0.832874718305561	0.00750206039253248	0.129450425591956	0.562147804463093	0.276031113641429	0.152956143359367	0.16138001364832	0.138321989788877	0.506737521718169	0.148620049658322	0.0208423149337083	0.561358413579923
MEtan	0.897810731430479	0.14577754646107	0.947977814996103	0.635857582962829	0.67805249168575	0.0241773448653374	0.948812606505841	0.0870249295269073	0.608403574202579	0.242474933816462	0.35582884433769	0.764264879859572
MEskyblue3	0.503893827142318	0.811820212827847	6.50883291978921e-05	0.795809594738272	0.14475998349024	0.918479167407966	0.135913650651513	0.231125774767245	0.114007748458069	0.116338387998145	0.00378577571512728	0.878532064208297
MEmidnightblue	0.565330503574035	0.0482862089131258	0.0194262471016018	0.557325214488837	0.0143198278115825	0.137081438102219	0.490104423790718	0.109253459306081	0.00536317115012621	0.000564839874274285	0.00618386126392651	0.516587862263242
MEpink	0.712345736559187	0.0208321971711084	0.0139211779353731	0.866612715858168	5.03047194232599e-06	0.466620487262607	0.132632651076471	0.253263748733381	0.0690646998882164	0.00340758045613296	0.0825316700304317	0.358515057096034
MEfloralwhite	0.780378992822679	0.00851748636071001	0.00791423205504089	0.647630086256756	0.520391387111943	0.541217850674601	0.258541804416939	0.860145469106423	0.496822885750437	2.47559511982761e-05	0.964711124200607	0.464526494457864
MEorange	0.567806452281534	0.653922987497579	0.0683431525432128	0.888544890854655	0.35984670889305	0.881903454781342	0.575070204767582	0.262479315263785	0.269850213402693	0.000410506836891636	0.0107176775858472	0.801260900117123
MEivory	0.492633706104805	0.186417981164702	2.66093096807636e-05	0.892409196031866	0.0490311776281596	0.628008496895941	0.644703279387254	0.722218780025422	0.724682999140503	0.0185683977490452	0.0137002172756457	0.812796927830701
MEpurple	0.49597102046313	0.448218325552015	7.16295740370282e-05	0.840755479579827	0.0253908135717908	0.598950211954813	0.973300286820574	0.779829819296	0.18577412566114	5.6057543680573e-15	0.0174398524474998	0.779125820394084
MEdarkorange	0.470791123008018	0.235251807012668	0.298437805009624	0.596463192550884	1.78295707402642e-09	0.229453352248599	0.943640485123614	0.688819954835834	0.00451060092337856	0.00899957583148435	0.92168216048676	0.443660330311655
MEdarkolivegreen	0.875320546041475	0.763356320557482	0.233982097029854	0.179278584509907	0.540999017784867	0.32801165339606	0.461356022989227	0.0802533884628713	0.00239966856447345	2.13803962389698e-13	0.6447981927476	0.685273092072057
MEturquoise	0.318934471751976	0.153199787494465	0.474581493334486	0.12678483789517	6.42943242091862e-06	0.283805035142345	0.484009073801746	0.694426788206638	0.175898299305201	1.93443295066452e-20	0.0872439760269204	0.23127625717449
MEplum1	0.437123782261502	2.63370596780582e-08	0.715646207354897	0.688510648701815	4.08277852015046e-06	0.757736619723295	0.440212198800532	0.169296913820809	0.633700325693101	0.857196739389992	0.587565559550366	0.0747971543321687
MEblue	0.865684058958638	0.268994896647576	0.541929807245542	0.969405487563348	1.84965176976802e-25	0.170730960022015	0.228126580252094	0.0230997707739385	0.35013647182488	0.0551225589581174	0.539599866107905	0.25307718214758
MEcyan	0.748900594380607	0.28977305567182	0.124500713351892	0.471360671800746	1.29245755605857e-27	0.931217980261958	0.21473425004549	0.760525046521089	0.489523335469019	0.0140078930164506	0.889882695327784	0.552927680511403
MEbrown4	0.342633201674276	0.0104497479720718	0.967258979644329	0.800767678211264	0.405717319593252	0.638920445603428	0.259088825045447	0.803865383854107	0.0102121340715912	0.280813014963065	0.283038583444604	0.057481503220087
MElightcyan	0.604295364866298	0.282332766883108	0.094478336489746	0.828635463447389	0.00995876890892724	0.357125275178685	0.191362623765305	0.162094623514006	0.985268688870958	0.957696337577376	0.449292989697511	0.233974419349421
MEmagenta	0.914325539969084	0.0285701541457438	0.42897516929467	0.649335589777538	3.29812804242879e-08	0.901748475000685	0.6104645302138	0.170956624257484	0.373656316715313	0.0901351789373503	0.900344630935263	0.099451981577836
MEsaddlebrown	0.335216796664253	0.590986473516126	0.603625898462818	0.443124295281224	0.256316942098559	0.639551459314621	0.816775228492235	0.471312380040058	0.0439527454496362	3.26741234817789e-08	0.414230676087638	0.139273139139215
MElightcyan1	0.486796586598684	0.00635828560360297	0.41560988506193	0.491094521524813	0.00058438257506346	0.396594196796223	0.935742297715451	0.903847925756279	0.127163248871863	0.00695117489677799	0.0830207108868413	0.890004515483047
MEdarkred	0.820978574145869	0.901618019958371	0.581466316381389	0.779002666325778	5.68253749753368e-09	0.144456547280877	0.496477111773628	0.630555235352568	0.0715353791522812	0.0342577416948856	0.0163223348718559	0.905685970621363
MEgreen	0.38016702210409	0.181442522503801	0.862888576490695	0.170659068462168	5.10800828547645e-44	0.391118867724999	0.273710091942726	0.81758625698255	0.404755020910015	0.0512127785761514	0.212603760721541	0.45277652993783
MEdarkmagenta	0.435602090039589	0.000429314514761955	0.667938908319415	0.702186312678291	0.0107080957293004	0.808453559685066	0.608420253864393	0.271161150974165	0.00119726494801163	0.000670002200565427	0.220837197214227	0.999003578456387
MEgreenyellow	0.939281578214557	0.00354733187682115	0.2328306642849	0.414554773535825	7.51620656934731e-08	0.571863428206703	0.150568996679475	0.843459813928682	0.000521195130551527	0.00241133180591235	0.155575735164886	0.58096702997252
MEorangered4	0.399210504049355	0.6287054577167	0.270004690881824	0.378345108385076	1.24038663162745e-05	0.0364770637876133	0.900306965682131	0.0833024699915188	0.0415410541792458	0.000889792172733781	0.035863094395246	0.00446016329565792
MEsalmon	0.858921558424979	0.213262998272366	0.239673888168427	0.307264811234369	0.0145169009827984	0.0637225597160095	0.708631244515584	0.00444701825482784	0.383850365379046	0.315796259675549	0.3914568628816	2.68666252827108e-05
MEgrey	0.342050449572041	0.020970320446231	0.142577334004231	0.105663256075338	0.910250166903034	0.782337580766646	0.00183462257858088	0.764531036020628	6.07159609759395e-07	0.932601068380467	0.236007644168225	0.287365726309896
