# Supplementary material for: Bioinformatic Analysis Identified Hub Genes Associated with Heterocyclic Amines Induced Cytotoxicity of Peripheral Blood Mononuclear Cells
Source: Genes (Basel). 2021 Nov 25;12(12):1888. doi: 10.3390/genes12121888 (PMC8700875; doi:10.3390/genes12121888)
Supplement: Supplementary file 1 [file genes-12-01888-s001.zip › supplementary data 2021-11-25/Table S4.csv]

HNE	4-hydroxy-2-nonenal
MDA	malondialdehyde
AFB1	aflatoxin B1
PCB153	polychlorinated biphenyl 153
DON	deoxynivalenol
DMNA	dimethylnitrosamine
EtOH	ethanol
AA	acrylamide
TCDD	2,3,7,8-tetrachlorodibenzo-pdioxin
PhIP	2-amino-1-methyl-6-phenylimidazo[4,5-b]pyridine
BaP	benzo[a]pyrene
IQ	2-amino-3-methyl-3H-imidazo[4,5-F]quinoline
