# Supplementary material for: Bioinformatic Analysis Identified Hub Genes Associated with Heterocyclic Amines Induced Cytotoxicity of Peripheral Blood Mononuclear Cells
Source: Genes (Basel). 2021 Nov 25;12(12):1888. doi: 10.3390/genes12121888 (PMC8700875; doi:10.3390/genes12121888)
Supplement: Supplementary file 1 [file genes-12-01888-s001.zip › supplementary data 2021-11-25/Table S5.xls]

## Sheet: allgenes
SNORA78
DLGAP3
SLC20A1
FDXR
UCN2
LYNX1
GALR3
MYPOP
PARD6G
LINC00304
EN2
RBMX2
XPC
IFITM5
POU3F3
PRPS2
ILKAP
LOC439951
CD70
NPTN
TSPAN10
SEC16A
C17orf76-AS1
FBRSL1
LOC388630
EEF1A1
KRTAP2-4
UTS2R
COX3
PARP10
KLK3
NPAS3
ND4
FLJ22184
COX2
LOC100290566
GRIN2D
DHX9
VWCE
DUX4L4
PSORS1C2
ND3
BHLHE23
SYCE1L
DCP1B
COX6A2
RCOR2
GPR150
C6orf62
FCRLB
LOC100130557
ND2
ATP6
LRP3
C16orf53
C18orf23
IRX3
KRTAP4-1
MTRNR2L2
RPL23AP53
EIF4A1
LOC100652824
CTNNB1
LCE2D
ARHGAP33
FOXS1
EIF4A2
TPSG1
DDB2
MAML1
ELFN1
SCLT1
CTBS
C2CD4A
TMEM194A
CAMK2N2
HCLS1
RPL34
C17orf96
SOX17
C20orf201
UBE2V1
LCE1D
LOC100131262
DHX58
CYB5R3
ZNF498
PDCD4
P4HA1
CRHR2
C17orf56
LOC92659
GLTPD1
LOC100287195
ELF2
BLMH
BBC3
CYB5B
PIP5K1C
PDIA4
FBXL17
DCAF8
ALDOA
DUX4
SPPL2B
UQCRB
DCUN1D1
C14orf2
ABI1
TRAPPC2
KRTCAP2
SLC26A1
CYTH1
SOX1
IST1
CNPY4
HRK
RAVER1
ZNF579
FHIT
HCN4
FOXC2
NKX1-2
KLF16
SPATA2L
ZNF575
SCD
NBPF1
SOX4
ZNF626
C9orf62
ZSCAN10
ZNF434
TRA2A
SF3A2
CCDC108
ARL5A
AEN
SRSF1
C1orf229
ARAP2
SAT1
STAT6
C19orf73
ZNF467
GIGYF1
SMARCC2
LBX1
LOC440461
SCARF2
AASDHPPT
YTHDF1
C14orf169
RGP1
HS2ST1
AAMP
ZNF33A
PRR5
ZC3H4
RTN3
TCEAL4
KPNA6
ND5
RHBDL1
GPR156
DUSP15
PSMC5
C4orf43
ADAMTS7
SOX3
NBPF15
TMED2
LOC339352
CLK2
FXYD5
TOP1
HMGCS1
UBA2
BRD2
GPR153
THOC4
ZNF253
NKD2
ZNF211
BAALC
SP5
PSMD11
EPC1
RPL37A
ZNF784
EIF4A3
RPS5
TNRC18
WSB2
CCNK
C13orf15
KARS
ZFYVE27
UBC
SPCS1
ATAD3C
2021-03-07
FEM1A
PSMD3
WDR85
LCE5A
PRR24
PHOX2A
EIF4G2
LASP1
LOC92249
ANKLE2
BCAM
C20orf11
C5orf24
NDUFB1
COX6C
SYNPO
MEX3D
FUS
NDOR1
ZFPM1
PPP2R2A
BCL2
WNT6
UBE2Q2P1
AKAP8
UBA52
PUM2
ATP5I
ATP5J
NKX2-8
EDEM2
GDNF
RNF146
PYY2
ATP5E
USMG5
GAS5
UTP6
ERH
HCN2
CHERP
TNXB
PPP1CB
FLJ35390
LOC100507303
WNK1
MRPL53
LOC100652828
NEUROG1
PARP8
AMD1
RC3H1
ZNF775
SNRNP40
UBE2D2
GPBP1L1
LOC389607
SPRR1A
LOC441204
SOX18
THEM5
C12orf11
CASKIN1
CACNA1I
PICALM
LOC645513
HES7
WRNIP1
XRN2
C18orf10
NBPF14
FOXB1
MCFD2
KCTD18
ARNT
SMARCD2
KCMF1
IMPDH2
LOC100129292
ARHGEF2
LOC100652762
BST2
FAM131C
CCDC75
SSBP1
EVX1
BECN1
RAP2A
DNAJA2
AKAP17A
PJA2
SART1
COX6B1
KRTAP1-3
MGC45922
NDUFA4
RING1
PPP2CA
EIF2C3
HKR1
RBM42
XIAP
CENPC1
CLINT1
WHAMM
PKN2
PTMS
WIZ
CHURC1
CCDC97
BMP8B
MTPN
LAPTM5
SNRPE
OXR1
ARL17B
CSNK2B
FRYL
CLPX
SRF
PGRMC2
RALGAPA1
SLC25A37
SUB1
PHPT1
RPS28
RBM27
ATG16L2
SKIL
SLC12A2
MBD1
SLTM
CDC42EP5
CCDC6
EIF4E
MAFA
FAM120AOS
KPNB1
ZBTB22
CD52
BEX4
RSRC1
PILRB
RFX7
ZNF79
TMEM191B
KLRB1
LAMP1
KLC1
PLEKHA1
PRKAB1
FAM43B
HNRNPKP3
COX8A
CDC42
SUDS3
ND6
ACTB
C19orf70
TAP1
RPL24
PITHD1
HBA2
KISS1R
MARS
GSK3A
PIH1D1
LOC727849
MRPS36
NUDT4
EAF1
UPF3A
SLC34A3
ARF3
LOC100128977
EDF1
KLF6
ARF6
METTL5
ND1
CDH24
TYW3
NDUFA12
CIRBP
C2orf29
C16orf3
MRPS7
ROMO1
ZC3H6
DYRK2
COMMD6
TMEFF2
PDE12
RPL23
PTTG1IP
ZNF337
LOC100507458
LOC100652821
SEC22B
OGDH
FOXJ2
ACAD8
BRD7P3
HIST2H2AC
RPL18A
PCNA
CRK
FRG1B
GABARAPL2
CYTB
GADD45A
CALCOCO2
CALM2
PCSK1N
KLHL12
YTHDC1
C12orf65
NEUROG3
ANKRD44
EVI2B
AHI1
SBNO1
TRIM10
VAPA
TOP1P2
CDS2
C15orf29
C11orf9
ZNF622
SSR2
RPL13A
C12orf62
MRPS33
POLR2D
NDUFA1
FBXO17
BRAF
ANKRD10
TGIF1
APEX1
POGLUT1
CACNA1C
USP3
POLR2I
EEF1E1
TMEM175
C3orf37
SP3
SNORD22
SRSF5
PRELID2
GFRA4
KIAA1109
ATP5G2
ZNFX1-AS1
RNPC3
CELF1
CREBZF
CNBP
FAM3C
RNF20
CSNK1A1
HNRNPM
SART3
CEBPE
GABPA
SRP72
PPP6R3
MDC1
MIR17HG
ERCC3
C16orf61
FOXQ1
ZNF589
MIER1
HNRNPC
LRFN1
ATXN2L
PTPLB
FAM111A
UQCRQ
SREK1IP1
TRIOBP
KIAA0528
GBP1
HMGN4
STK11IP
SESN1
FOXN2
MT1G
MLL4
TNFRSF10B
LOC100506528
ZNF193
AGAP3
CD2BP2
SRPRB
BAZ1B
ULK3
CBWD5
TGOLN2
STAT5A
C11orf57
C20orf4
PKNOX1
PPT1
TOMM22
LZIC
WWTR1
ANKRD17
CPSF7
FAM107B
HIST1H2BD
CMIP
WDR91
RPS21
HIST1H4E
PROP1
SHOC2
ARHGEF11
SEC11A
FYTTD1
CNNM4
FAM168B
PITRM1
SH3BGRL3
CAPZA1
RANGAP1
CNOT6L
NOP56
COPG
NSUN6
GOLGA6A
NDUFA5
ILF2
RAB5B
CDKN1B
PSMA7
UAP1
NKAPP1
LDHA
SFR1
ZNF23
ABHD10
LEPROTL1
HCG18
PHF6
NUP160
TBC1D15
UCP3
SS18L2
RPA3
MT1H
PYCR1
MAGT1
PRSS56
FIP1L1
ATP10B
MIR155HG
SNAP23
BRD1
TNFAIP2
MIDN
RPS27A
ATMIN
SLC39A10
TMEM223
CASC3
AKT3
LYRM2
FUBP3
CLK1
ZFP161
MEF2A
CRIPT
CEBPB
HBXIP
STX2
MARCKSL1
LOC653160
SLAIN2
NAGK
DDX55
SEPT7P2
FBXL4
ZNF512B
KDM1A
MRPS10
LIG1
MRPS28
PPP1R3D
TM9SF3
NDUFS4
PHRF1
HDAC4
PDP1
PPP1R12A
SUMO2
RB1CC1
PLSCR3
MRFAP1L1
NDUFAF2
GRPEL1
CWC15
TAOK1
NDUFA3
RBM25
EDEM3
UBE2W
GNG5
MACF1
RPS20P27
FAM193B
MAEA
FOXD3
ATAD2B
LOC100652791
PAPSS1
KIN
CKB
ZDHHC20
ATP5L
TBX21
CHMP4A
STYXL1
LHX1
CORO1C
C6orf204
HLTF
OTUD1
DDX54
MIEN1
CUTC
TERF2
PANK3
PAK2
REEP3
COX5A
MRPL21
CDK19
PEX19
BMS1
DICER1
MT1X
AFF1
HNRNPA2B1
LOC100507316
LYPLAL1
CDC123
ACOX1
LARP4
C11orf61
SLC25A38
SCRT2
PGGT1B
ZNF100
ELK4
RPL13P5
ZBTB8OS
ANKS3
RBM15B
ASH2L
HOXA3
TOMM7
TTYH3
CRAMP1L
RNF38
RPL14
NOLC1
CHD4
RASA2
HEXIM1
LOC152217
NAP1L4
SMAD4
KDM3B
LPGAT1
ZNF230
C12orf23
C15orf17
CCT6P1
ALDH6A1
AHCYL1
RNF19A
P4HB
CST7
ZNF92
FGF9
HNRNPAB
KANSL3
GPI
HNRNPD
SYN1
LSM2
CYB561D1
MT1L
VWA1
PRRT2
SRSF9
PMPCB
CRBN
MB21D1
ASF1A
PRR7
SEC61G
TMTC3
BDP1
CHRNA4
RNF144B
TCEA1
SPEF1
LOC728323
PPM1K
AKIRIN2-AS1
OSBPL2
COX16
MRGPRF
QTRT1
IKZF2
RYBP
ORC3
CXCR6
ZNF429
TOMM20L
CDK5RAP3
PRKACB
MEX3C
IGHMBP2
ANKZF1
ZNF800
TLE1
GPSM3
DPEP3
NT5C3
DGUOK
CENPB
TUBE1
CSDC2
MT1B
SERF1B
POPDC2
GHRLOS
HK2
SACM1L
HNRNPF
SRSF6
DDIT4
ABCD4
LOC100509498
ZNF117
SMS
GNG7
G3BP1
MBNL2
FAM126B
SHFM1
MLL3
SNX17
FBXL12
BRP44L
CCDC115
ZNF525
KDM3A
TM7SF2
NLRX1
C1orf174
MIAT
BTBD6
KANSL2
LOC100129361
C6orf89
FAM100B
ATXN7
MCM9
NDUFA11
UHRF2
GSK3B
NRBF2
CHCHD5
SNX11
GOSR1
GRIN1
RBM34
HNRNPH1
CERS2
SNRNP70
FAM76A
ZRSR2
GATC
BIRC6
NUCKS1
SSR4
RAB3GAP1
PHF20L1
SNRPF
PPP4R1
SP3P
APAF1
RGL2
SMAP1
SRRT
GLE1
SRP68
COTL1
EIF4G1
STK38
CSRNP1
SENP2
ADRBK1
CUL4B
C6orf27
PAQR6
JUNB
NUPL2
ACTR2
PTPRCAP
MRPL46
RBM12B
ALPP
KDELR1
PTPRE
TCP1
STRADB
ZC3H15
OAT
STK4
DEAF1
ZFR
AHCTF1
MS4A1
C18orf21
GSPT1
ZNF146
LOC441455
STAU2
MED13L
C1D
TET2
ATOX1
CAPN7
HNRNPK
SYNCRIP
PPP1R16A
PIGP
TBL1Y
FAM13B
ADI1
TCF4
MSL1
CRCP
ZNF830
HCST
CD300C
ING5
CXXC5
TARS2
PGLS
ELL
TMEM167A
TAS2R31
SLC35D1
TMED4
CBX1
PIM2
CHMP7
ZNF263
LARS
FAM35B
C11orf10
TCF3
RPL36A
SETD7
CAMTA1
RPL29P2
SSR3
LOC550643
FKSG2
ZNF257
DDX5
PITPNB
RORA
GAPVD1
AGGF1
BLZF1
TRAK1
OGT
PF4
MORF4L1
PRPF38A
MT1A
MRPS17
HEBP2
ZNF223
AKIRIN2
CCNL2
FGFBP3
TMEM184B
CD164
YWHAH
ZNF345
LCP1
PIGT
ZNF322
EIF2B5
ATF3
MTMR11
MGRN1
SCARNA17
AGPAT6
CCDC88B
IRF1
LSM6
CDC16
OSBPL11
TCEAL3
GLT25D1
CD83
CCDC91
SRCAP
CCDC125
DSTN
HSPE1
CWC25
ANKRD13A
NFKBIZ
RARRES3
LMNB2
SEMA4D
NSUN2
TPD52
KRBA1
2021-09-07
KRT81
NDUFS7
MTMR6
RPL39
PRKAB2
RXRB
POLR2L
TMEM57
GTF2H5
RPUSD4
LINC00116
FBXO9
PHF23
PDIA6
SKI
BCAS4
MPDU1
KHSRP
KDM2A
SF3B5
MAPK1
SPTSSA
LOC100134663
ADSL
TAF3
SIN3A
TMEM208
PDE3B
RPS3
COX4NB
CCDC99
ZNF131
GPATCH1
ATN1
LUC7L3
PIGC
SRSF11
TMSB10
ZBTB2
FAM32A
TCF20
TMEM216
HOXB2
MT1E
ANKS1A
LOC100505771
LOC642236
SUMO3
MRPL22
EEF1G
RPS14
KDM5B
NOC2L
CCT7
NME2
ZNF3
DHH
C9orf123
UTP23
CBY1
SENP1
NFKB2
AP3M2
ABCD3
SLC39A13
POMP
TOR3A
IER5
CAPN2
GPATCH4
THRA
LOC100652987
ITFG3
ARPC5
REXO2
PDE6D
HMGN3
ATP6V1D
CEP120
APPBP2
CAMKK2
TRAPPC5
POLR3GL
C1orf38
UPF1
FBXO33
SUMO1P3
KLHL26
SAMHD1
SENP7
RPL26
TSC1
WDR46
RPL6
SNRPG
SNIP1
QARS
SAT2
MRFAP1
ING1
MRPL39
ESD
AP3B1
ZNFX1
GRASP
FAM102A
ARPC1B
CEP97
ST3GAL5
ZNHIT6
PFDN4
DDX17
EAPP
TMEM170A
MED31
BUD31
DNAJB2
SLFN11
SLIRP
GSDMB
PABPC4
ZNF681
IMMT
ZNF140
FAM136A
NKG7
XCL2
CKLF
SRSF2
NDRG3
HCG26
LOC613126
PGRMC1
ITPKB
TTC39C
TMEM81
TGFBR2
TCEAL6
KIAA1967
COX4I1
KRAS
TMBIM4
PRR14L
SCAF11
UBL3
ICOS
ALDH18A1
IFITM2
KLF14
C11orf67
MECP2
NUDC
RPL36AL
PSMD9
RETSAT
LOC148413
LOC100129196
CBX5
STOM
IK
PPP1R21
RAB18
PEF1
TRAF3IP1
C3orf19
UBA3
GRIPAP1
HSPA5
NDUFA2
CDC42EP3
FBRS
RHBDD1
CDK5R2
OSTC
HM13
LEPROT
RPS13
LOC100652840
ATP5J2
ADAL
YBEY
RCAN3
BTK
MMGT1
NOP10
EMBP1
HSPA8
OSTCP1
HIST1H4B
AP3S1
CPT1A
TMEM158
HDGFRP2
DOCK5
GADD45B
C9orf69
COX7B
PSMD13
EPB41L4A-AS1
CLK4
HLA-G
MBTPS1
ORMDL2
KIAA1432
IER2
RALGAPA2
MZT2B
ADAR
ZNF395
GRPEL2
PRELID1
ZNF182
PLEKHG4
SPG7
APPL1
RNF8
ASPH
PPP1R7
ZAP70
LOC284889
2021-09-15
STAT3
STX4
RASAL3
RPL36
SNURF
BACH2
SLC5A3
SLC25A36
PLK2
ZC3H7A
DENR
MANF
MED21
BAP1
FGR
TIMM9
KIF27
EPM2AIP1
ZNF138
DEM1
FCER1G
HNRNPA3
RPL36AP40
C17orf48
OGFR
SLC38A2
H2AFX
GJD3
NOL6
TCEA2
RIN2
MYO18A
PSMA4
TRIM56
HS6ST1
MRPL19
CCDC82
FLNA
NBPF3
TRAPPC8
NELL2
C9orf78
COX7C
RUFY1
ZDHHC7
KLHL6
ZFAND6
PPHLN1
NDUFB6
CREB3L1
A2ML1
MPP1
KIAA0664
DAD1
TBC1D3F
PARP3
C21orf2
SLC10A3
METTL14
FLJ11235
GALNT2
HABP4
KAT6A
BLCAP
PPM1D
IMP3
TMX2
TNFRSF12A
LOC728855
KIAA1539
PPP1R12C
ASTE1
EXOC7
STXBP5
PACS1
CHCHD10
SDC4
CROCCP2
FGD3
KBTBD2
KIAA0355
HSPA1A
ZBTB6
HNRNPH3
TFCP2
MYO9B
NDUFB3
METTL21D
INTS4
ZGPAT
CCNJ
PRIC285
DLGAP4
LINGO1
MRPL44
SNW1
PPP1R10
SOX8
RASSF1
SMARCA2
NSFL1C
ZBP1
LONP2
STK25
NAPG
PLAA
NEK1
C19orf79
GPANK1
TMEM222
PPP1R16B
ZNF45
ZNF284
IL21R
LSM3
PTP4A2
RNF6
SIRT7
HNRNPA1L2
CLEC2B
FAM129B
C18orf49
AFTPH
CCL5
TMEM60
ENO2
GCN1L1
LMO4
SPATA13
C9orf21
CDK6
TMEM50A
C10orf46
CERS5
CYBA
ZNF234
SERBP1
UPF3B
CEP89
COX1
FBXO11
PSMB9
THYN1
NPEPL1
EP300
CD53
RAB7L1
C4orf48
KIAA1147
HAUS4
TMEM209
SLC16A3
CTR9
RBL2
EWSR1
CYLD
TRMU
PLAG1
NAA35
TWISTNB
FAM172A
ZNF133
CDK13
HIST2H3A
MPP7
SURF6
RPL7
ZBTB3
IQGAP2
CALR
TBC1D9B
TRANK1
CBX7
CASP10
COX17
CHST13
FAM134C
UPF2
PLEKHG3
NDNL2
NAE1
EML3
LOC728392
CDV3
IFT80
PIK3R5
SMG1
SIDT2
MRPL49
ZNF224
FBXO4
EMILIN2
ZNF776
GTF2F2
PRAF2
HOXB3
FAM46C
CCDC72
ESYT1
YIPF6
EID1
ZDHHC13
ZFX
GAA
NBEAL1
VARS
MAP3K2
ZEB1
KAT6B
MLLT6
BAG1
ZMYND19
CCL28
SEC13
C7orf74
MKNK2
SOS2
BABAM1
CLK3
SH3KBP1
ISCU
MCTS1
CDC42SE1
C9orf91
ZSWIM1
CPOX
CHRAC1
REPIN1
LPCAT1
PIGS
ZNF177
CMTM3
PLXNB2
HPS6
APOL3
CD3G
SNX13
IGJ
PTK2B
SPAG5
MRPL23
EIF2B4
LYRM4
WDR90
CTDSP2
KRR1
M6PR
OR10H2
NR2C2
PHC3
HSPB11
FNBP4
MPP5
RNF41
RIPK3
MED26
NAIF1
HBA1
EIF3K
BCL3
TCF12
MINOS1
RIOK1
RFX3
TXNDC12
ECI2
DYNLT1
PROCA1
CSDE1
LOC643837
SETD4
LAP3
CHPF2
IZUMO4
TPRG1L
ILF3
HYOU1
RMI1
TCEAL5
RUNDC1
SMG7
LOC100653218
ARRDC2
RUFY2
TMPO
STAT4
ERMP1
AARS
CD320
DPF2
MOB1A
HNRNPA1
FANCE
SLC25A13
PURB
LOC100130152
TAB1
ROCK2
RSL24D1
AHSA1
ZDHHC5
C5orf28
RPL29
RPL22L1
TCOF1
AMFR
C3orf18
LOC440434
BIRC2
TAX1BP3
UTP20
ACTC1
RCN2
PAWR
THY1
NDUFS8
SCO1
HIST1H4L
ENY2
KAT5
HINFP
UBR1
HDAC3
ADNP
SLC7A1
AGPAT1
ACAP2
LPXN
OR2H1
AMN
TYW1
ARL16
PEX2
DTD1
NCAPH2
MSRA
PRKDC
ZNF217
NHP2
SDR16C5
TMEM120B
OCIAD2
ANO10
UBE2Q2
C19orf66
MRPL33
CTSF
DNAJC15
GTF2H2B
BTBD11
FBXO3
ATF7IP
YARS
MYH9
SIKE1
KAT7
HARS
HIGD2A
ERO1L
CGGBP1
OFD1
CD27
RMI2
TMED9
TMEM38B
TMEM109
NOTCH2NL
KDM5A
C12orf29
KIAA0232
CSNK1A1P1
ZNF565
KLRC1
FAM192A
ODF2
MAP3K1
NFAT5
LOC100507619
LOC389641
ASCC1
CASP7
PQBP1
TAF10
GRAP2
RALGAPB
CNOT8
HIST1H1D
SHISA5
RAD54L2
PRPF38B
PCDHGA7
SP1
TRMT112
IFT20
LOC100129960
FAM116A
HNMT
ARL6IP4
SREBF1
KCTD9
TRIM26
RP9
TMEM167B
C7orf41
ASB7
AAGAB
LOC389765
ZC3H13
RPS6KB1
TRMT2A
CSNK1G2
HPGD
SUN2
IL32
MYL6
COQ7
LOC388152
SLC2A3
TTC5
TGFB3
NDUFA7
KPNA4
PRRT3
EIF3A
TIA1
CREBL2
WDR1
RPL23AP82
DDX27
GNPDA1
KIAA1430
IRF2BP2
ERI1
AGPAT9
TMEM30A
SUSD3
PBX2
2021-09-11
LOC100506990
RIC8A
COIL
FAM118A
CALML4
RNF216P1
PPBP
MLL5
THOC1
SLC35B3
RBM6
RNF7
RPP30
RASA3
ZNF18
C19orf24
PPIE
BMPR2
EIF4EBP2
RBX1
NUP43
BRD9
C12orf51
TRERF1
MXD1
SEPX1
TJAP1
FUNDC2
HLA-DQB2
CCDC130
KDM4A
TMEM177
ZNF37A
NDUFV3
LOC100505717
APLP2
TSNARE1
LOC157562
ZNF716
DBN1
CDC42SE2
PI4K2B
C3orf58
TNFAIP1
ARAP1
FAM65B
SPCS3
SMG8
MAD2L1
EBAG9
CDK5RAP1
RPL7A
PDDC1
ESRRA
C21orf33
C19orf53
STT3A
PTPLAD1
C2CD2L
ASCC2
EIF3F
TMEM9B
GPAT2
LOC100129387
ASTN2
DRAM2
PLP2
TOB2
TOMM6
MVK
MKKS
TNPO3
RBM4B
MRPL50
LAGE3
KLHL24
TSPO
PNPLA2
GFOD1
PSMB5
HERC6
ZNF155
TNRC6C
FEN1
IDH3G
RPS6KA3
CHD2
SUZ12
CASP3
TUBGCP2
HNRNPR
KLRF1
RPS2P32
TES
MAPK1IP1L
TMEM11
ZNF136
EIF2B3
NME1
LGALS1
PFDN5
PRKCD
ELMO2
UBE2D3
SERPINB8
ZNF266
NRBP1
ZNF625
RPL10A
TXLNG
WTAP
GBAS
RNF114
NGDN
CD58
MED13
PPAP2A
ARFGAP2
TTC3
GATA3
HIST1H1E
SLC25A6
PREX1
COQ10B
MIS12
KLHL25
ARL8A
TTI2
CLIC3
MED22
AP2M1
FAM40A
MAN2B1
FAM165B
SELPLG
CSNK1E
SLC6A6
RALBP1
TPD52L2
EIF2C4
RNPEP
SPSB4
EDEM1
HLA-DQB1
LOC100652733
HLA-B
ZNF226
TBC1D23
NELF
GOLGA6L10
RC3H2
PUS7L
MYH3
FAM160B1
VPS4A
HIST2H2AA4
MFN2
ATP6V0CP3
TRAF3IP2-AS1
GAS2L1
C5orf41
MX2
LOC100506233
ARHGEF3
IFI27L2
RNF40
LCE1C
C22orf32
NDUFAB1
TROVE2
C17orf62
LOC100128822
GIPR
RBM15
UBXN4
RGS16
CHCHD7
RPL32
SETDB1
ZNF687
TRIP12
INPP1
TLK2
LOC285074
RASSF3
EPB41
POMT1
CCDC25
BIN3
ZMYM6
ZCCHC17
GLRX3
LAPTM4A
LOC100287628
HSD17B12
TXN
EIF2C2
PRPF3
POLR2F
FAM18B2-CDRT4
POLH
HOMER3
TMX1
DDX24
IDS
LOC283788
GYPC
CBX6
DAPP1
MRPL34
ZDHHC21
SMARCC1
C6orf47
FLII
TRIM4
CD86
MARK2
UTP3
RBM18
BSG
MTF1
TMEM126A
DDT
UBR5
MT2A
C12orf75
ZNF689
EXOC5
DDI2
B3GALNT2
NENF
ALG8
SNX1
RPS6KA1
PRRC2A
EFTUD2
RIMKLB
JMJD1C
KCNQ1OT1
ZNF274
UXT
YIF1A
IQCE
RELB
RAB9A
TLX2
FAM124A
RRP8
CTRB2
LRCH3
C3orf54
ARHGEF1
NCAPD2
HLA-DQA2
MYLIP
ITGA4
C7orf36
VAMP4
KIAA1407
RBMS2
RABEP2
TMEM101
NOP58
POLR2J
MBNL3
MYCBP
SPRR2E
LOC100507317
ROM1
CKAP2
2021-09-06
VPS28
GPN2
ANKRD36BP2
RPL35A
HERC2
ERF
NCKAP1L
PJA1
CSNK2A2
RFC1
DAP3
STX6
TMEM25
SMCR7L
ZSCAN21
DOCK11
AP3D1
SPHK2
PRMT10
RNF168
DYM
TRMT2B
ARL8B
MKS1
CDK14
PRKCSH
LAMTOR2
SETD2
NDUFB4
ACTR8
AES
ALKBH5
PHF1
SSH3
CHMP5
METTL12
C4orf29
MAD1L1
NCKAP5L
BTBD10
TIMM10
ELP4
SSH2
EIF5B
ATP10D
HAUS3
DECR1
C17orf59
MUC4
TMEM159
C16orf52
LNPEP
GIMAP1
ARHGAP4
SIRPG
CT47A11
ANP32D
COQ10A
LOC729852
RPL3
PARN
TMEM59
PCMTD1
PRDM4
SRM
UBOX5
PDGFRB
CFDP1
ARGLU1
PPAPDC2
STIM2
SH3GL1
LOC100507307
BBX
LOC100130744
CLOCK
TNIP2
SPON2
GRN
CD8B
DCUN1D2
SETMAR
RNF10
SPOCK2
ZNF319
TCERG1
NIPBL
TRIM13
UBE2L3
PIM3
TMEM147
TRIM22
TMEM239
DCTN5
FAM169A
CCNG1
CYSLTR1
ABCF1
HIST1H3B
HLA-DRA
USP35
UBLCP1
GPR135
GNE
ANKRD32
MAN1B1
PHF2
STRBP
MOB4
SH3D21
FAM113B
C17orf63
CD6
C17orf81
GTF2IRD2B
ZMAT3
EML2
CPSF6
ACADVL
MPHOSPH9
LRWD1
UBE2H
ZNF7
GNB1L
CIR1
SNX2
FBXO25
HPS5
DGKZ
CCDC76
CNST
FAM50A
LOC389705
KIAA0922
TFEC
TNFRSF1A
[truncated: 8,594 more rows]
