# Supplementary material for: Bioinformatic Analysis Identified Hub Genes Associated with Heterocyclic Amines Induced Cytotoxicity of Peripheral Blood Mononuclear Cells
Source: Genes (Basel). 2021 Nov 25;12(12):1888. doi: 10.3390/genes12121888 (PMC8700875; doi:10.3390/genes12121888)
Supplement: Supplementary file 1 [file genes-12-01888-s001.zip › supplementary data 2021-11-25/Table S6.csv]

logFC	AveExpr	t	P.Value	adj.P.Val	B	change
SNORA78	-1.169902904	-0.066394064	-12.46545912	1.22E-20	8.53E-17	36.36044662	DOWN
SLC20A1	0.973558187	-0.012749418	12.40097394	1.61E-20	8.53E-17	36.08937992	UP
FDXR	2.274127473	0.383312395	12.12138505	5.47E-20	1.93E-16	34.90841289	UP
DLGAP3	-0.864312952	0.097241917	-12.02536628	8.33E-20	2.20E-16	34.50073904	DOWN
UCN2	-1.085920538	0.151260894	-11.80370462	2.21E-19	4.67E-16	33.55563936	DOWN
LYNX1	-0.943400729	0.101597038	-11.48426121	9.08E-19	1.60E-15	32.18421516	DOWN
GALR3	-1.04670845	0.094669298	-11.43281702	1.14E-18	1.72E-15	31.96235598	DOWN
PARD6G	-1.292339721	-0.054874231	-10.96790786	9.11E-18	1.20E-14	29.94555352	DOWN
MYPOP	-0.909605452	0.00082164	-10.92140977	1.12E-17	1.32E-14	29.74272668	DOWN
LINC00304	-1.057819122	0.027367858	-10.7288582	2.67E-17	2.57E-14	28.90079502	DOWN
EN2	-0.991509159	0.096598617	-10.72814093	2.68E-17	2.57E-14	28.89765284	DOWN
XPC	0.932264412	-0.066499124	10.42190556	1.07E-16	9.41E-14	27.55236028	UP
RBMX2	0.610695977	0.0191608	10.39654074	1.20E-16	9.75E-14	27.44061127	UP
IFITM5	-1.860868384	-0.22921255	-10.35987941	1.42E-16	1.07E-13	27.27901142	DOWN
PRPS2	1.58827968	-0.008833533	10.1486377	4.22E-16	2.97E-13	26.22030841	UP
POU3F3	-2.163019487	-0.02054655	-10.72567563	7.26E-16	4.37E-13	25.7520155	DOWN
LOC439951	-1.540586177	-0.038349061	-10.01111394	6.91E-16	4.37E-13	25.73715801	DOWN
ILKAP	0.702281781	-0.04483608	9.994866585	7.44E-16	4.37E-13	25.66514543	UP
TSPAN10	-0.926163018	0.052659804	-9.723846048	2.56E-15	1.42E-12	24.46181393	DOWN
CD70	1.660781602	0.164755951	9.677658241	4.53E-15	2.39E-12	23.91612299	UP
LOC388630	-0.616675976	0.048663193	-9.524859228	6.36E-15	3.05E-12	23.5761195	DOWN
FBRSL1	-0.732903896	-0.097256193	-9.524722956	6.36E-15	3.05E-12	23.57551242	DOWN
C17orf76-AS1	0.789313232	0.170358618	9.515511757	6.64E-15	3.05E-12	23.53447506	UP
KRTAP2-4	-0.921436859	-0.02010017	-9.464862996	8.37E-15	3.69E-12	23.30877279	DOWN
UTS2R	-1.171249733	-0.032420396	-9.415970419	1.05E-14	4.43E-12	23.09081404	DOWN
SEC16A	0.758494226	0.020937231	9.318796553	1.63E-14	6.64E-12	22.65740413	UP
NPTN	0.823634559	0.016956544	9.19429452	2.89E-14	1.13E-11	22.10174672	UP
FLJ22184	-1.765739484	-0.135420916	-9.120933338	4.05E-14	1.53E-11	21.77418092	DOWN
PARP10	-1.103160885	-0.090674767	-9.109798175	4.26E-14	1.55E-11	21.72445309	DOWN
NPAS3	-1.426400159	-0.091156664	-9.078593723	4.91E-14	1.73E-11	21.58508908	DOWN
KLK3	-1.094376202	0.0628066	-9.020807684	6.41E-14	2.18E-11	21.32697343	DOWN
COX3	-1.132634976	0.061832755	-8.960656384	8.44E-14	2.72E-11	21.05825562	DOWN
GRIN2D	-1.14318124	-0.033683123	-8.959118085	8.50E-14	2.72E-11	21.05138309	DOWN
PSORS1C2	-1.174264866	0.023789134	-9.350484966	1.01E-13	3.12E-11	20.94585173	DOWN
BHLHE23	-1.293926871	0.073964829	-8.916335765	1.03E-13	3.12E-11	20.86024217	DOWN
DUX4L4	-1.535751735	-0.214187739	-8.87383106	1.26E-13	3.69E-11	20.67033339	DOWN
RCOR2	-0.952835032	-0.119181854	-8.855263766	1.37E-13	3.91E-11	20.5873743	DOWN
DHX9	0.519341723	0.034547896	8.841154705	1.46E-13	4.06E-11	20.52433447	UP
COX6A2	-1.536970843	-0.183529981	-8.823956059	1.58E-13	4.21E-11	20.44749026	DOWN
FCRLB	-1.19506763	-0.034101964	-8.818996346	1.62E-13	4.21E-11	20.42533011	DOWN
COX2	-1.209269558	0.059605149	-8.816752685	1.63E-13	4.21E-11	20.41530538	DOWN
DCP1B	0.769741507	-0.016933893	8.759665713	2.12E-13	5.34E-11	20.1602436	UP
VWCE	2.012139294	0.288985239	9.593308812	2.32E-13	5.71E-11	20.05034235	UP
ND2	-1.038104394	0.312525878	-8.694294911	2.86E-13	6.88E-11	19.8681904	DOWN
GPR150	-1.424863889	-0.06659592	-8.687281714	2.96E-13	6.95E-11	19.83685993	DOWN
LOC100130557	-1.037938183	0.021049985	-8.659050675	3.37E-13	7.74E-11	19.71074665	DOWN
ND4	-0.828909142	0.097560959	-8.602193823	4.37E-13	9.83E-11	19.45678511	DOWN
ATP6	-0.862208054	0.004193748	-8.587824395	4.67E-13	1.03E-10	19.39260856	DOWN
LOC100290566	-1.000728303	0.103377075	-8.577092172	4.90E-13	1.06E-10	19.34467857	DOWN
C16orf53	0.634763789	0.154699565	8.561250679	5.27E-13	1.11E-10	19.27393411	UP
C6orf62	0.72420892	0.069717371	8.558301843	5.34E-13	1.11E-10	19.26076577	UP
C18orf23	-1.375453893	-0.073786097	-8.541073541	5.78E-13	1.18E-10	19.18383407	DOWN
KRTAP4-1	-1.00824808	0.019923148	-8.44091822	9.15E-13	1.83E-10	18.73671949	DOWN
EIF4A1	0.520598088	-0.04353458	8.4339418	9.45E-13	1.85E-10	18.70558405	UP
RPL23AP53	-0.652196106	-0.007712353	-8.411084086	1.05E-12	2.00E-10	18.60358008	DOWN
MTRNR2L2	-1.511440923	-0.124769522	-8.405589681	1.08E-12	2.00E-10	18.57906308	DOWN
SYCE1L	-0.931192435	-0.125074478	-8.405430968	1.08E-12	2.00E-10	18.57835489	DOWN
ND3	-1.095094497	-0.011230204	-8.317561838	1.61E-12	2.94E-10	18.18639031	DOWN
LRP3	-0.625413091	0.100216351	-8.303717908	1.72E-12	3.07E-10	18.12465842	DOWN
ARHGAP33	-1.043232645	-0.031472182	-8.293792927	1.80E-12	3.16E-10	18.08040577	DOWN
IRX3	-1.199789799	0.068637523	-8.819664107	2.22E-12	3.84E-10	17.97672778	DOWN
TPSG1	-0.973523499	-0.055914919	-8.234726637	2.35E-12	4.01E-10	17.81712139	DOWN
DDB2	1.354340885	0.278243565	8.215020765	2.78E-12	4.67E-10	17.6572082	UP
FOXS1	-0.943731523	0.163009774	-8.584952232	3.31E-12	5.47E-10	17.56432046	DOWN
MAML1	0.635886988	-0.065462614	8.142156219	3.59E-12	5.84E-10	17.40478117	UP
ELFN1	-1.230442779	0.050210629	-8.136642178	3.69E-12	5.87E-10	17.38023184	DOWN
TMEM194A	0.967919822	-0.038357135	8.134443974	3.72E-12	5.87E-10	17.37044551	UP
C17orf96	-1.39172615	-0.036049414	-8.111335207	4.14E-12	6.43E-10	17.26758005	DOWN
LCE2D	-1.067403544	0.080384983	-8.099300373	4.37E-12	6.70E-10	17.214019	DOWN
CTBS	-0.69168988	-0.056394374	-8.066556995	5.08E-12	7.67E-10	17.06833162	DOWN
LOC100652824	-0.772168882	0.050267232	-8.037189683	5.81E-12	8.64E-10	16.93771344	DOWN
CTNNB1	0.767210895	0.156655049	7.996205231	7.00E-12	1.03E-09	16.75550465	UP
SOX17	-1.06435627	0.012311804	-8.511436463	8.32E-12	1.19E-09	16.69526102	DOWN
RPL34	-0.688836584	0.098422973	-7.980055608	7.54E-12	1.09E-09	16.68373306	DOWN
C2CD4A	-0.948237679	-0.022284912	-7.96397698	1.01E-11	1.42E-09	16.41075043	DOWN
LOC100131262	-0.9164092	0.130296509	-7.904828541	1.14E-11	1.58E-09	16.28497612	DOWN
EEF1A1	1.276498755	0.03949289	7.881026817	1.18E-11	1.63E-09	16.24398282	UP
SCLT1	-0.778756399	-0.002584321	-7.868553439	1.25E-11	1.70E-09	16.18863819	DOWN
LOC92659	-0.885221546	0.126523322	-7.856073824	1.33E-11	1.76E-09	16.1332765	DOWN
DHX58	0.57604109	-0.039421469	7.85576271	1.33E-11	1.76E-09	16.13189648	UP
LCE1D	-1.018204493	-0.001286796	-7.848491123	1.37E-11	1.79E-09	16.09964359	DOWN
HCLS1	0.479640307	-0.138493259	7.759600804	2.06E-11	2.65E-09	15.70568077	UP
PIP5K1C	-1.028733695	0.037158107	-7.73716465	2.28E-11	2.90E-09	15.60633738	DOWN
DUX4	-1.151099185	-0.148148897	-7.733109715	2.48E-11	3.05E-09	15.52771537	DOWN
PDCD4	0.680215776	0.006055747	7.718910419	2.48E-11	3.05E-09	15.52554006	UP
ALDOA	-0.661279311	-0.088212088	-7.718410509	2.48E-11	3.05E-09	15.52332772	DOWN
CYB5R3	-0.352752017	-0.046074295	-7.702438594	2.67E-11	3.24E-09	15.45265506	DOWN
CRHR2	-1.314988005	-0.071330388	-7.88492196	2.92E-11	3.51E-09	15.41113305	DOWN
LOC100287195	-0.528391868	0.216160651	-7.66978118	3.10E-11	3.65E-09	15.30821758	DOWN
GLTPD1	-0.811038413	0.043263577	-7.668554951	3.11E-11	3.65E-09	15.30279594	DOWN
EIF4A2	0.600557399	-0.079125501	7.66656385	3.14E-11	3.65E-09	15.29399278	UP
C17orf56	0.569734824	-0.182059189	7.647006173	3.43E-11	3.94E-09	15.20754129	UP
BBC3	0.988055958	-0.036878817	7.629506386	3.72E-11	4.23E-09	15.13021441	UP
ELF2	-0.521630962	0.028094947	-7.609627883	4.07E-11	4.57E-09	15.04240935	DOWN
P4HA1	0.740673713	-0.145724207	7.580445992	4.64E-11	5.17E-09	14.91357485	UP
SPPL2B	-0.75501811	-0.082394719	-7.565865539	4.96E-11	5.46E-09	14.84923323	DOWN
ZNF579	-1.170505624	-0.045990461	-7.539741756	5.59E-11	6.09E-09	14.73400235	DOWN
CAMK2N2	-1.227652331	-0.060992305	-7.526916393	5.92E-11	6.39E-09	14.67745407	DOWN
SLC26A1	-1.416912083	0.140563709	-7.580563074	6.41E-11	6.78E-09	14.61755225	DOWN
FHIT	-0.758307694	-0.024315128	-7.511739602	6.34E-11	6.77E-09	14.61055875	DOWN
KLF16	-1.184700648	-0.182904306	-7.501707005	6.64E-11	6.94E-09	14.5663501	DOWN
TRAPPC2	0.974860216	0.249610109	7.498231465	6.74E-11	6.99E-09	14.55103745	UP
DCAF8	0.846683668	-0.304842238	7.491374521	6.95E-11	7.14E-09	14.52083045	UP
PDIA4	0.833845212	-0.067336051	7.483424262	7.21E-11	7.33E-09	14.48581294	UP
C20orf201	-1.197210078	0.045719319	-7.492830501	7.34E-11	7.39E-09	14.47193475	DOWN
SOX1	-1.011437907	-0.039965761	-7.451197819	8.34E-11	8.26E-09	14.34393494	DOWN
RAVER1	-0.826748736	0.021705981	-7.449008295	8.42E-11	8.26E-09	14.33429937	DOWN
CYTH1	0.62383385	-0.148372637	7.448564932	8.44E-11	8.26E-09	14.33234829	UP
CNPY4	0.721781293	0.176931843	7.418029499	9.69E-11	9.40E-09	14.19802291	UP
FOXC2	-0.830878166	0.024060509	-7.408318648	1.01E-10	9.73E-09	14.15532563	DOWN
KRTCAP2	-0.494654343	0.259290326	-7.404960714	1.03E-10	9.79E-09	14.1405636	DOWN
C14orf2	-0.674898351	-0.036605842	-7.394895144	1.08E-10	1.02E-08	14.09632105	DOWN
SPATA2L	-0.6536454	0.12451388	-7.385830021	1.12E-10	1.05E-08	14.05648533	DOWN
ZSCAN10	-1.266552467	0.000846477	-7.549181055	1.21E-10	1.12E-08	14.02487362	DOWN
IST1	0.452347287	-0.004222858	7.376116463	1.17E-10	1.09E-08	14.01381016	UP
HCN4	-1.102064476	-0.14099333	-7.365991517	1.23E-10	1.12E-08	13.96933872	DOWN
UBE2V1	-0.530558983	-0.027332053	-7.35954207	1.26E-10	1.13E-08	13.941017	DOWN
FBXL17	-1.131832421	-0.068461988	-7.359277635	1.26E-10	1.13E-08	13.93985588	DOWN
SCD	1.083637695	-0.021155435	7.362894073	1.32E-10	1.17E-08	13.90322873	UP
SOX4	1.083150123	-0.161357803	7.335312249	1.41E-10	1.24E-08	13.83465752	UP
DCUN1D1	0.690639276	0.192367065	7.298482467	1.66E-10	1.44E-08	13.67311826	UP
HRK	-0.919401892	0.051737832	-7.298045598	1.67E-10	1.44E-08	13.67120306	DOWN
TRA2A	0.846666362	0.03587408	7.297139762	1.67E-10	1.44E-08	13.66723201	UP
ZNF498	0.868334538	0.11344625	7.291617377	1.71E-10	1.46E-08	13.64302481	UP
UQCRB	-0.642491413	-0.017374118	-7.257479345	2.00E-10	1.69E-08	13.49346268	DOWN
CCDC108	-1.085597401	-0.087623461	-7.243027092	2.13E-10	1.79E-08	13.43018846	DOWN
SF3A2	-0.602777679	0.106075487	-7.240145317	2.16E-10	1.80E-08	13.41757467	DOWN
ZNF467	-1.301424084	-0.007796222	-7.237281854	2.19E-10	1.81E-08	13.40504205	DOWN
C19orf73	-1.131352394	-0.088912853	-7.232472071	2.24E-10	1.83E-08	13.38399318	DOWN
NBPF1	0.745350563	-0.00560773	7.209332487	2.48E-10	2.02E-08	13.28276867	UP
ZNF626	-0.595962148	0.092069295	-7.197036589	2.62E-10	2.12E-08	13.22900751	DOWN
LBX1	-1.145847451	-0.093080381	-7.189324355	2.72E-10	2.17E-08	13.19529727	DOWN
NKX1-2	-0.693602311	0.06302528	-7.200277388	2.73E-10	2.17E-08	13.1940753	DOWN
C1orf229	-0.96189676	0.109253224	-7.260922457	2.96E-10	2.34E-08	13.13614749	DOWN
RGP1	0.494442002	0.011123297	7.163246635	3.05E-10	2.39E-08	13.08136816	UP
BLMH	0.465662517	-0.076850583	7.155927979	3.16E-10	2.45E-08	13.04941012	UP
SCARF2	-0.959991936	0.014273555	-7.138886068	3.41E-10	2.63E-08	12.97502138	DOWN
LOC440461	-1.276865624	-0.11030096	-7.130276141	3.54E-10	2.71E-08	12.93745333	DOWN
PRR5	-0.694502554	-0.12270379	-7.125748492	3.61E-10	2.75E-08	12.91770165	DOWN
ARAP2	-0.640505399	0.101955731	-7.120991049	3.69E-10	2.79E-08	12.89695046	DOWN
AEN	1.752375718	0.129975842	7.313458924	4.09E-10	3.00E-08	12.87222651	UP
HS2ST1	-0.766159177	-0.053112952	-7.108273105	3.91E-10	2.92E-08	12.84149192	DOWN
ABI1	0.664495469	0.076439361	7.10726837	3.93E-10	2.92E-08	12.83711156	UP
STAT6	0.645137175	0.135060831	7.105043727	3.97E-10	2.93E-08	12.82741322	UP
C14orf169	0.804369123	0.009331497	7.086281964	4.31E-10	3.15E-08	12.74564832	UP
RHBDL1	-0.700139135	0.127473708	-7.08140666	4.41E-10	3.19E-08	12.72440941	DOWN
ZNF434	0.70116919	0.130945058	7.076760887	4.50E-10	3.24E-08	12.7041735	UP
YTHDF1	0.432918787	-0.03201003	7.070420728	4.63E-10	3.31E-08	12.6765621	UP
SMARCC2	-0.502990348	-0.003088747	-7.050421998	5.07E-10	3.57E-08	12.58950462	DOWN
C9orf62	-1.164935642	-0.03476503	-7.050017976	5.08E-10	3.57E-08	12.58774644	DOWN
TCEAL4	0.751589955	0.145784677	7.048867113	5.10E-10	3.57E-08	12.58273835	UP
AAMP	0.645088345	-0.134298977	7.045252457	5.18E-10	3.61E-08	12.56701004	UP
C4orf43	-0.635463122	-0.047578192	-7.028083297	5.60E-10	3.87E-08	12.49232813	DOWN
RTN3	-0.502895219	0.011768139	-7.021730403	5.76E-10	3.95E-08	12.46470525	DOWN
SAT1	0.994249547	-0.00813175	7.034185422	6.03E-10	4.11E-08	12.42656143	UP
SOX3	-1.249368334	-0.070845627	-7.004933289	6.21E-10	4.21E-08	12.39169835	DOWN
BRD2	0.688192847	-0.146545323	6.974267948	7.12E-10	4.79E-08	12.25852176	UP
HMGCS1	0.729627401	0.045669196	6.967002359	7.36E-10	4.92E-08	12.22698854	UP
GPR153	-1.661233372	-0.115071321	-6.958796518	7.63E-10	5.07E-08	12.19138413	DOWN
SRSF1	0.651068415	-0.067934845	6.952071623	7.86E-10	5.19E-08	12.162213	UP
NBPF15	0.566692278	-0.063681291	6.946893806	8.05E-10	5.28E-08	12.13975745	UP
DUSP15	-0.672887179	0.054922906	-6.919039111	9.11E-10	5.95E-08	12.01902565	DOWN
SP5	-0.925804292	0.116857478	-7.145317326	1.10E-09	7.07E-08	11.91572674	DOWN
KPNA6	0.737257055	-0.080183719	6.882408667	1.07E-09	6.96E-08	11.86044079	UP
ADAMTS7	-0.881263484	0.041808106	-6.860575683	1.18E-09	7.57E-08	11.76602022	DOWN
AASDHPPT	-0.355239703	0.044256556	-6.854281697	1.22E-09	7.74E-08	11.73881503	DOWN
ZNF211	0.525880695	0.02541782	6.846681861	1.26E-09	7.96E-08	11.70597399	UP
TOP1	0.592527705	-0.141175734	6.844253141	1.27E-09	8.00E-08	11.6954808	UP
FXYD5	-0.4414756	-0.021520563	-6.84097506	1.29E-09	8.07E-08	11.68131949	DOWN
ZNF253	-0.634325806	0.037458361	-6.833367798	1.33E-09	8.30E-08	11.64846291	DOWN
PSMD11	0.390632541	-0.276589335	6.810916728	1.47E-09	9.11E-08	11.55155002	UP
GPR156	-0.716167614	0.027417133	-6.83946892	1.50E-09	9.19E-08	11.54663872	DOWN
THOC4	0.617947665	0.107223088	6.806435207	1.50E-09	9.19E-08	11.532215	UP
BAALC	-0.928747772	-0.06878454	-6.799550947	1.55E-09	9.42E-08	11.50252018	DOWN
LCE5A	-1.230469793	-0.167634609	-6.777687725	1.71E-09	1.03E-07	11.40826757	DOWN
UBA2	0.557481259	-0.009536956	6.771241958	1.76E-09	1.06E-07	11.3804953	UP
EIF4A3	0.482461158	-0.154138433	6.766262926	1.80E-09	1.07E-07	11.35904747	UP
SPCS1	-0.552108267	0.049197223	-6.763874529	1.82E-09	1.08E-07	11.34876065	DOWN
RPS5	0.377447911	0.097198709	6.748301477	1.95E-09	1.15E-07	11.28171167	UP
PSMD3	0.384951838	-0.095232833	6.743750466	1.99E-09	1.17E-07	11.26212546	UP
LOC92249	-0.654803717	0.044494614	-6.739452219	2.02E-09	1.18E-07	11.24363038	DOWN
PHOX2A	-1.056320948	-0.067338602	-6.733161961	2.08E-09	1.21E-07	11.21656962	DOWN
ZNF33A	-0.62204604	0.064843189	-6.73060634	2.11E-09	1.22E-07	11.20557729	DOWN
GIGYF1	0.893583426	0.176841787	6.72952081	2.12E-09	1.22E-07	11.20090852	UP
CYB5B	0.872086623	-0.118445185	6.715828208	2.25E-09	1.28E-07	11.1420356	UP
ANKLE2	0.631564105	0.044989656	6.714789552	2.26E-09	1.28E-07	11.13757113	UP
WSB2	0.544465957	0.071729211	6.711985002	2.29E-09	1.29E-07	11.12551725	UP
LASP1	0.586067784	-0.065448899	6.705818979	2.35E-09	1.32E-07	11.09902076	UP
ND5	-0.972394481	0.08415432	-6.701628753	2.39E-09	1.34E-07	11.08101849	DOWN
NKD2	-0.911480511	0.017321802	-6.748207774	2.58E-09	1.43E-07	11.06029812	DOWN
BCAM	-0.597654996	-0.014668834	-6.693599883	2.48E-09	1.38E-07	11.0465332	DOWN
ZC3H4	0.869577279	0.232384868	6.683477833	2.59E-09	1.43E-07	11.00307388	UP
CLK2	0.640830168	-0.104162218	6.689021165	2.64E-09	1.45E-07	10.98774401	UP
SYNPO	-0.835893559	0.074899531	-6.6919404	2.85E-09	1.55E-07	10.9196508	DOWN
FUS	0.598333258	-0.43339154	6.661922566	2.85E-09	1.55E-07	10.91058753	UP
WDR85	0.467220367	-0.081551742	6.652777123	2.97E-09	1.60E-07	10.87137317	UP
BCL2	-0.530241134	0.191015046	-6.616092716	3.49E-09	1.87E-07	10.71423123	DOWN
ZFPM1	-1.206961538	-0.180304974	-6.603451898	3.69E-09	1.97E-07	10.6601412	DOWN
UBC	0.472465133	-0.080650974	6.598438876	3.78E-09	2.01E-07	10.63869887	UP
ZNF784	-0.930597789	0.072647583	-6.574987626	4.19E-09	2.21E-07	10.53845389	DOWN
EIF4G2	0.407009999	0.064452794	6.570019981	4.28E-09	2.25E-07	10.5172327	UP
EPC1	-0.537349807	0.080480351	-6.567931237	4.32E-09	2.26E-07	10.50831126	DOWN
ATAD3C	-0.580404217	-0.007849448	-6.563151306	4.41E-09	2.30E-07	10.48789839	DOWN
RPL37A	-0.896267104	-0.079426725	-6.552434957	4.62E-09	2.40E-07	10.44214998	DOWN
WNT6	-1.442823469	-0.062324832	-6.531011757	5.08E-09	2.62E-07	10.3507611	DOWN
PRR24	-0.707537632	-0.080667303	-6.521524306	5.30E-09	2.72E-07	10.31031767	DOWN
PUM2	-0.345890352	0.040439937	-6.494952138	5.95E-09	3.04E-07	10.19714048	DOWN
TNRC18	-0.567200367	-0.034456653	-6.494000691	5.98E-09	3.04E-07	10.19309067	DOWN
UBE2Q2P1	-0.857942594	0.104688101	-6.501633855	6.01E-09	3.04E-07	10.18982342	DOWN
NKX2-8	-1.170453422	-0.095724447	-6.493784313	6.22E-09	3.13E-07	10.15654446	DOWN
EDEM2	0.575503801	-0.134109335	6.468468435	6.68E-09	3.35E-07	10.08448191	UP
PYY2	-1.460002725	0.272541188	-6.67534823	7.71E-09	3.81E-07	10.0744532	DOWN
C13orf15	-0.449208567	0.026165271	-6.455328597	7.08E-09	3.53E-07	10.02863979	DOWN
ARL5A	-0.497766096	0.100055159	-6.443635764	7.45E-09	3.70E-07	9.978977169	DOWN
HCN2	-0.958005255	-0.150225258	-6.433664739	8.09E-09	3.97E-07	9.940894468	DOWN
AKAP8	0.48936258	0.121991566	6.424480018	8.10E-09	3.97E-07	9.897679013	UP
ATP5J	-0.556524702	-0.0278967	-6.416627398	8.39E-09	4.08E-07	9.864374237	DOWN
LOC339352	-0.766478941	-0.132904957	-6.422901263	8.48E-09	4.11E-07	9.856585966	DOWN
PSMC5	0.750009059	0.024252416	6.405126558	8.82E-09	4.26E-07	9.815620012	UP
GDNF	-1.285404222	0.000275398	-6.394563202	9.24E-09	4.44E-07	9.770864692	DOWN
CHERP	0.389304193	0.022250228	6.379705658	9.85E-09	4.71E-07	9.707955911	UP
GAS5	-0.877838723	0.08747943	-6.375619638	1.00E-08	4.78E-07	9.690663483	DOWN
TNXB	-0.430753211	0.11074998	-6.372856103	1.02E-08	4.81E-07	9.678969979	DOWN
RC3H1	-0.546927641	0.042382458	-6.364276415	1.05E-08	4.97E-07	9.642676781	DOWN
7-Mar	0.442473916	-0.012922425	6.361217124	1.07E-08	5.02E-07	9.629739444	UP
CASKIN1	-1.097710567	-0.063140295	-6.356112396	1.09E-08	5.11E-07	9.608156751	DOWN
ZFYVE27	0.421962484	0.067282014	6.353714109	1.10E-08	5.14E-07	9.598018801	UP
HES7	-1.230619322	-0.143712445	-6.343709186	1.15E-08	5.34E-07	9.555739931	DOWN
KARS	0.758045772	-0.220194659	6.351429311	1.16E-08	5.34E-07	9.55518174	UP
LOC100652828	-0.773926757	-0.018647359	-6.342978309	1.20E-08	5.49E-07	9.51961448	DOWN
NDUFB1	-0.67749531	-0.028919841	-6.335081771	1.20E-08	5.49E-07	9.519299781	DOWN
LOC389607	-0.570254119	0.317851459	-6.329740068	1.23E-08	5.58E-07	9.49674592	DOWN
ERH	-0.713938749	0.029835359	-6.329033813	1.23E-08	5.58E-07	9.493764425	DOWN
C20orf11	0.429736136	0.171249043	6.32652304	1.24E-08	5.61E-07	9.483165952	UP
ATP5I	-0.530656295	0.097541395	-6.319139287	1.28E-08	5.77E-07	9.452005767	DOWN
FLJ35390	-0.793562087	0.062953611	-6.326737919	1.29E-08	5.77E-07	9.451307636	DOWN
TMED2	0.684017119	-0.151747623	6.310267409	1.33E-08	5.95E-07	9.414581586	UP
IMPDH2	0.569178795	0.110609107	6.296406473	1.42E-08	6.29E-07	9.356147338	UP
MEX3D	-0.569176613	0.051294635	-6.283148584	1.50E-08	6.64E-07	9.300295858	DOWN
WNK1	0.434870349	-0.079928392	6.270423264	1.59E-08	6.94E-07	9.246725408	UP
CCNK	-0.584433947	0.022813897	-6.270397507	1.59E-08	6.94E-07	9.246617017	DOWN
PARP8	-0.53154186	-0.03227711	-6.269849327	1.59E-08	6.94E-07	9.244310144	DOWN
LOC441204	-0.672879019	0.104436686	-6.282560807	1.68E-08	7.31E-07	9.199873576	DOWN
LOC100652762	-0.631642966	0.141327121	-6.255283379	1.69E-08	7.34E-07	9.183038416	DOWN
NDOR1	-0.38153025	0.046971448	-6.248922363	1.74E-08	7.51E-07	9.156296065	DOWN
AMD1	-0.468577547	-0.074375099	-6.246701445	1.76E-08	7.55E-07	9.146961297	DOWN
ZNF575	-0.688849233	0.031994925	-6.229702131	1.89E-08	8.10E-07	9.075549159	DOWN
WRNIP1	0.490705972	0.000440556	6.228706623	1.90E-08	8.10E-07	9.071369227	UP
AKAP17A	0.674561861	-0.000661995	6.21610186	2.01E-08	8.52E-07	9.018464497	UP
ARHGEF2	0.78775009	-0.349711277	6.220802961	2.04E-08	8.61E-07	9.007173804	UP
ARNT	0.655938222	-0.027909918	6.19527839	2.27E-08	9.58E-07	8.900541578	UP
RNF146	0.518810685	0.047914176	6.177293739	2.37E-08	9.96E-07	8.85581435	UP
FAM131C	-0.649535707	0.202693232	-6.176070257	2.39E-08	9.97E-07	8.8506924	DOWN
FEM1A	0.626876033	-0.143558037	6.195693863	2.44E-08	1.01E-06	8.839269824	UP
KCTD18	0.550365247	0.124564181	6.171223421	2.44E-08	1.01E-06	8.830405269	UP
CACNA1I	-0.653130127	-0.118126359	-6.160800698	2.55E-08	1.05E-06	8.786798611	DOWN
SPRR1A	-0.440153772	0.090028221	-6.157289047	2.68E-08	1.09E-06	8.786317354	DOWN
MRPL53	-0.367050843	0.014398176	-6.155825941	2.60E-08	1.07E-06	8.765994433	DOWN
THEM5	-0.547583474	0.181471302	-6.155732025	2.61E-08	1.07E-06	8.765601741	DOWN
UBE2D2	-0.344372368	0.095123603	-6.149887277	2.67E-08	1.09E-06	8.741167099	DOWN
SMARCD2	0.640000664	-0.229085722	6.147396824	2.70E-08	1.09E-06	8.730757995	UP
NBPF14	0.641714515	-0.048269523	6.145732332	2.72E-08	1.10E-06	8.723801921	UP
GPBP1L1	0.471909323	0.033190916	6.128993427	2.92E-08	1.18E-06	8.653886002	UP
COX6C	-0.688761825	0.08617115	-6.123365109	3.00E-08	1.20E-06	8.630392784	DOWN
RAP2A	-0.662198982	-0.060633291	-6.12212592	3.01E-08	1.20E-06	8.625221322	DOWN
C12orf11	0.659079097	0.187289574	6.120587865	3.03E-08	1.20E-06	8.618803136	UP
MCFD2	-0.682281242	0.101390772	-6.117435333	3.07E-08	1.22E-06	8.605649687	DOWN
BST2	0.695636402	-0.154162099	6.11051019	3.17E-08	1.25E-06	8.576764228	UP
WIZ	0.481055023	0.150596987	6.110242074	3.17E-08	1.25E-06	8.575646127	UP
BMP8B	-1.100361581	-0.125635051	-6.099273535	3.32E-08	1.30E-06	8.529920337	DOWN
KRTAP1-3	-0.591219038	0.259603996	-6.099186837	3.33E-08	1.30E-06	8.52955903	DOWN
ZNF775	-0.390827028	0.049340605	-6.098032892	3.34E-08	1.30E-06	8.524750215	DOWN
PJA2	-0.365135001	0.110745391	-6.097761699	3.35E-08	1.30E-06	8.523620123	DOWN
RING1	0.500810881	-0.138887533	6.085614285	3.53E-08	1.36E-06	8.473019419	UP
KCMF1	-0.466163236	0.106235206	-6.078541824	3.63E-08	1.40E-06	8.443575742	DOWN
CCDC97	0.35049489	-0.005104025	6.074355719	3.70E-08	1.42E-06	8.426154317	UP
FOXB1	-0.710581212	0.042419833	-6.110716905	3.76E-08	1.44E-06	8.425514409	DOWN
SOX18	-0.871184216	0.090246495	-6.171232777	3.86E-08	1.46E-06	8.425269863	DOWN
MTPN	-0.284363395	-0.009761039	-6.069246001	3.78E-08	1.44E-06	8.404895062	DOWN
UBA52	-0.483318801	0.070589599	-6.065259899	3.85E-08	1.46E-06	8.388315255	DOWN
EIF2C3	-0.543937656	-0.063584479	-6.048054162	4.14E-08	1.56E-06	8.316795978	DOWN
ATP5E	-0.543871174	0.001214038	-6.026355855	4.55E-08	1.70E-06	8.226710384	DOWN
NEUROG1	-1.019551432	0.172184783	-6.118140428	4.80E-08	1.79E-06	8.21458334	DOWN
EVX1	-0.878231815	0.034392689	-6.052877835	5.16E-08	1.91E-06	8.126210524	DOWN
RBM42	-0.514048199	-0.123996796	-5.999308676	5.11E-08	1.90E-06	8.114588202	DOWN
CENPC1	-0.398763984	0.115013459	-5.997666905	5.14E-08	1.91E-06	8.107788495	DOWN
MGC45922	-0.538486416	0.100676376	-5.985822195	5.41E-08	1.99E-06	8.058752358	DOWN
CLINT1	0.547283418	0.020631759	5.962283367	5.98E-08	2.20E-06	7.961413487	UP
PPP1CB	0.571179163	0.03687903	5.95523687	6.16E-08	2.25E-06	7.932303133	UP
UTP6	0.468961313	-0.045200008	5.953478723	6.21E-08	2.26E-06	7.92504198	UP
CDC42EP5	-1.356554237	-0.235018248	-5.951383522	6.27E-08	2.28E-06	7.916389868	DOWN
SRF	0.558772449	0.127102824	5.938587695	6.62E-08	2.40E-06	7.863575223	UP
FRYL	-0.584440946	-0.053834631	-5.930099296	6.86E-08	2.48E-06	7.828563784	DOWN
HKR1	0.548552521	-0.128030173	5.933136886	6.98E-08	2.51E-06	7.814556633	UP
PKN2	-0.592651134	-0.121100807	-5.895981553	7.93E-08	2.84E-06	7.688038543	DOWN
CLPX	-0.327208715	0.045093224	-5.893499234	8.02E-08	2.86E-06	7.677826728	DOWN
SART1	0.564108975	-0.07981025	5.888218569	8.20E-08	2.92E-06	7.656108662	UP
SSBP1	-0.542591121	0.067460195	-5.886521825	8.26E-08	2.93E-06	7.649132008	DOWN
LOC100507303	-0.49266241	0.308750576	-5.885705072	8.29E-08	2.93E-06	7.645773974	DOWN
PTMS	-0.660381092	0.235913939	-5.861978523	9.17E-08	3.23E-06	7.548304439	DOWN
OXR1	-0.411699243	-0.021825748	-5.859173093	9.28E-08	3.25E-06	7.536789998	DOWN
SLC25A37	0.793273503	-0.126013533	5.858741235	9.30E-08	3.25E-06	7.535017704	UP
XRN2	0.538334996	-0.071769208	5.853954887	9.49E-08	3.31E-06	7.515378572	UP
NDUFA4	-0.673874896	-0.05330799	-5.846421233	9.79E-08	3.41E-06	7.484479839	DOWN
LOC100129292	-0.626268499	0.139553192	-5.839290516	1.01E-07	3.50E-06	7.455248447	DOWN
FAM120AOS	0.431429577	-0.055208124	5.834272185	1.03E-07	3.56E-06	7.434685103	UP
SLC12A2	0.644673924	0.215731671	5.826409784	1.07E-07	3.67E-06	7.40248211	UP
PHPT1	0.466039806	-0.001994954	5.820026551	1.10E-07	3.76E-06	7.376350445	UP
BECN1	0.366487622	-0.095385737	5.818700074	1.10E-07	3.77E-06	7.37092157	UP
SNRPE	-0.449697442	0.121761457	-5.807953856	1.15E-07	3.93E-06	7.326959057	DOWN
KPNB1	0.361215876	0.045670487	5.803771504	1.17E-07	3.99E-06	7.309858101	UP
RBM27	-0.640981335	-0.034779656	-5.79551717	1.22E-07	4.12E-06	7.276122219	DOWN
PILRB	0.449968588	-0.085753273	5.789548149	1.25E-07	4.20E-06	7.251738759	UP
C5orf24	-0.761132895	0.05175187	-5.788663322	1.25E-07	4.20E-06	7.248125115	DOWN
SNRNP40	0.532791296	0.085096852	5.788214208	1.25E-07	4.20E-06	7.246291018	UP
KISS1R	-0.652667417	0.002412689	-5.786465371	1.26E-07	4.22E-06	7.239149641	DOWN
ARL17B	-1.018726084	0.131251177	-5.801526602	1.29E-07	4.31E-06	7.225379274	DOWN
LOC645513	-0.670638355	-0.124609021	-5.775484535	1.32E-07	4.40E-06	7.194329655	DOWN
ZNF79	0.65147758	0.128906181	5.781376164	1.33E-07	4.40E-06	7.194049819	UP
CDC42	-0.424270635	0.025312239	-5.772073402	1.34E-07	4.43E-06	7.180413721	DOWN
SUB1	-0.402556932	0.065844379	-5.768662341	1.36E-07	4.48E-06	7.16650147	DOWN
PGRMC2	0.333425826	-0.003659018	5.76034724	1.41E-07	4.63E-06	7.132601991	UP
PPP2R2A	0.46178798	0.042579696	5.755913544	1.44E-07	4.70E-06	7.114534719	UP
ATG16L2	0.850163132	-0.281851016	5.749031015	1.48E-07	4.82E-06	7.086499913	UP
CSNK2B	-0.415047814	-0.024571369	-5.746153668	1.50E-07	4.87E-06	7.074783663	DOWN
LAPTM5	0.732955888	-0.160549808	5.741873043	1.52E-07	4.94E-06	7.057357935	UP
TMEM191B	-0.47704049	0.158088825	-5.739967219	1.54E-07	4.95E-06	7.049601376	DOWN
HBA2	-0.699802714	0.025585767	-5.739649176	1.54E-07	4.95E-06	7.04830707	DOWN
USMG5	-0.632690526	-0.179941858	-5.739010029	1.54E-07	4.95E-06	7.045706091	DOWN
C19orf70	-0.453627835	0.227366389	-5.733919386	1.58E-07	5.05E-06	7.024994272	DOWN
KLRB1	-0.488214078	-0.018500977	-5.729337102	1.61E-07	5.13E-06	7.006357333	DOWN
RALGAPA1	-0.479769916	0.05323375	-5.72538447	1.63E-07	5.20E-06	6.990286312	DOWN
WHAMM	-0.504386551	-0.004528094	-5.723598473	1.65E-07	5.22E-06	6.983026144	DOWN
TAP1	0.37438626	0.178200628	5.722250363	1.66E-07	5.23E-06	6.977546639	UP
SLTM	0.435895745	0.144107578	5.721755426	1.66E-07	5.23E-06	6.975535063	UP
LAMP1	0.604533941	-0.18007784	5.718134055	1.68E-07	5.30E-06	6.960818912	UP
NDUFA12	-0.574173117	0.077464659	-5.710143383	1.74E-07	5.46E-06	6.928361123	DOWN
PICALM	0.614183064	-0.058766997	5.701301965	1.81E-07	5.65E-06	6.892469936	UP
MAFA	-0.915049478	0.019435198	-5.703665222	1.84E-07	5.73E-06	6.878828554	DOWN
KLC1	0.341852917	-0.010977441	5.681298366	1.97E-07	6.11E-06	6.811353517	UP
C2orf29	0.380033153	-0.06903739	5.675155205	2.02E-07	6.25E-06	6.786466767	UP
CDH24	-0.929631244	-0.16590632	-5.673833886	2.03E-07	6.27E-06	6.781115431	DOWN
PIH1D1	0.548178573	-0.157695605	5.670425561	2.06E-07	6.34E-06	6.767314187	UP
EIF4E	0.394568894	0.104909236	5.668622796	2.07E-07	6.37E-06	6.760015726	UP
ZBTB22	0.692705922	0.095896361	5.719933438	2.18E-07	6.62E-06	6.739010486	UP
FAM43B	-0.782599968	0.095267697	-5.78185753	2.27E-07	6.85E-06	6.729952868	DOWN
RSRC1	-0.762313328	-0.182973394	-5.65844079	2.16E-07	6.62E-06	6.718812725	DOWN
ARF3	-0.318344335	-0.004957361	-5.657457221	2.17E-07	6.62E-06	6.714834249	DOWN
MRPS36	-0.526208721	0.033614436	-5.656552821	2.18E-07	6.62E-06	6.711176268	DOWN
C16orf3	-0.503106204	0.124316841	-5.647491329	2.27E-07	6.85E-06	6.674539583	DOWN
EAF1	0.727097243	0.442225493	5.645658599	2.28E-07	6.87E-06	6.66713271	UP
RPL23	-0.530916305	0.169662358	-5.643669741	2.30E-07	6.91E-06	6.659096029	DOWN
COX6B1	-0.561030247	-0.061874081	-5.643200562	2.31E-07	6.91E-06	6.657200323	DOWN
NUDT4	0.463457362	0.155089746	5.641507379	2.32E-07	6.93E-06	6.650359629	UP
PLEKHA1	-0.443802381	0.031597098	-5.626517993	2.47E-07	7.36E-06	6.589839126	DOWN
PRKAB1	0.50997881	0.22220097	5.617015715	2.57E-07	7.64E-06	6.551509295	UP
ARF6	0.422207179	0.018923172	5.615842522	2.59E-07	7.64E-06	6.546778879	UP
ND1	-0.571507219	0.147502295	-5.615707625	2.59E-07	7.64E-06	6.546234991	DOWN
SLC34A3	-0.697850738	0.133852098	-5.689266353	2.72E-07	7.95E-06	6.53371018	DOWN
SUDS3	0.402166279	-0.011920023	5.610405932	2.65E-07	7.79E-06	6.524863692	UP
UPF3A	0.477014448	0.103025528	5.60857955	2.67E-07	7.83E-06	6.517503527	UP
SKIL	0.476669726	0.172524334	5.60746181	2.68E-07	7.84E-06	6.512999642	UP
GSK3A	0.402205543	0.081208985	5.602621344	2.73E-07	7.96E-06	6.493499726	UP
PTTG1IP	-0.451544758	-0.011214602	-5.597901213	2.79E-07	8.09E-06	6.47449167	DOWN
CRK	0.814304004	-0.028904984	5.60537601	2.84E-07	8.22E-06	6.460371878	UP
COX8A	-0.440712321	-0.083236827	-5.59296344	2.84E-07	8.22E-06	6.454614673	DOWN
C18orf10	-0.541842053	0.081095573	-5.582967868	2.97E-07	8.54E-06	6.41440109	DOWN
KLF6	0.405297554	-0.102870003	5.579614968	3.01E-07	8.64E-06	6.400918993	UP
OGDH	-0.570878396	-0.013139122	-5.572819142	3.09E-07	8.86E-06	6.373603749	DOWN
CALCOCO2	0.348053489	0.096320439	5.568415902	3.15E-07	9.00E-06	6.355913146	UP
CCDC75	-0.532097476	-0.017702384	-5.563127536	3.22E-07	9.18E-06	6.334674606	DOWN
CIRBP	0.431779628	-0.207312238	5.552605092	3.37E-07	9.56E-06	6.292442166	UP
DYRK2	-0.371590321	0.152134898	-5.544718728	3.48E-07	9.86E-06	6.260813087	DOWN
DNAJA2	0.721534989	0.012683796	5.543287637	3.50E-07	9.89E-06	6.255075695	UP
EVI2B	-0.712335352	-0.05416295	-5.541461659	3.53E-07	9.94E-06	6.247756118	DOWN
ZNF337	0.363533085	-0.064318546	5.540624312	3.54E-07	9.94E-06	6.244399908	UP
COMMD6	-0.721145509	-0.152592788	-5.535474074	3.61E-07	1.01E-05	6.223761965	DOWN
SEC22B	0.529410925	0.149370643	5.515440414	3.93E-07	1.10E-05	6.143565222	UP
EDF1	0.391252954	-0.027950829	5.507929126	4.05E-07	1.13E-05	6.113530482	UP
LOC100128977	-0.497182115	0.211280228	-5.504892168	4.10E-07	1.14E-05	6.101392096	DOWN
TOP1P2	0.404404772	0.033745577	5.484398788	4.47E-07	1.24E-05	6.019561547	UP
SBNO1	0.434991657	-0.014174695	5.484001278	4.47E-07	1.24E-05	6.017975649	UP
HIST2H2AC	-0.568084968	0.008085236	-5.48362031	4.48E-07	1.24E-05	6.016455794	DOWN
C15orf29	-0.632621074	-0.036302009	-5.474220552	4.66E-07	1.28E-05	5.978971139	DOWN
ND6	-1.174608121	-0.275204795	-5.470035254	4.74E-07	1.30E-05	5.962290303	DOWN
RPL13A	-0.420689699	0.094928503	-5.469864807	4.74E-07	1.30E-05	5.961611096	DOWN
YTHDC1	0.376540592	0.087615109	5.469113941	4.76E-07	1.30E-05	5.958619119	UP
ACTB	0.448045175	-0.102372824	5.467823036	4.78E-07	1.30E-05	5.953475688	UP
LOC100652821	-0.595498043	0.041682123	-5.455285686	5.04E-07	1.37E-05	5.903551256	DOWN
METTL5	-0.443769162	0.000906321	-5.454992105	5.04E-07	1.37E-05	5.902382827	DOWN
POLR2D	0.36851566	0.159955966	5.441746695	5.33E-07	1.44E-05	5.849697314	UP
CCDC6	-0.471875788	0.064495589	-5.43820229	5.41E-07	1.46E-05	5.835608939	DOWN
TMEFF2	-0.832872859	0.004777195	-5.456529157	5.52E-07	1.48E-05	5.826233719	DOWN
C11orf9	-0.649548734	0.137623585	-5.466469626	5.58E-07	1.49E-05	5.821298352	DOWN
PCSK1N	-0.658870421	-0.050320368	-5.777026305	6.59E-07	1.69E-05	5.812980559	DOWN
AHI1	-0.620360609	0.070257032	-5.436348297	5.57E-07	1.49E-05	5.808545216	DOWN
CALM2	0.403928945	-0.149662288	5.43119917	5.56E-07	1.49E-05	5.807785244	UP
CD52	-0.666061695	-0.063418759	-5.423285781	5.75E-07	1.53E-05	5.776364961	DOWN
CYTB	-0.827634057	-0.060165315	-5.418901824	5.85E-07	1.55E-05	5.758967506	DOWN
CDS2	0.424248242	-0.009040746	5.415114671	5.95E-07	1.57E-05	5.743943684	UP
APEX1	0.412934525	-0.109345011	5.413265427	5.99E-07	1.58E-05	5.736609417	UP
PCNA	0.509405065	0.254976882	5.410692753	6.05E-07	1.60E-05	5.726407897	UP
MBD1	0.428783708	-0.087824449	5.40652452	6.16E-07	1.62E-05	5.709884239	UP
FOXJ2	0.38431581	-0.062930096	5.406352242	6.16E-07	1.62E-05	5.709201425	UP
ZNF622	0.394826487	-0.028492533	5.405557502	6.18E-07	1.62E-05	5.706051647	UP
POGLUT1	0.561864139	0.035912228	5.40407534	6.22E-07	1.62E-05	5.700177998	UP
RFX7	-0.752356169	-0.215384148	-5.401696087	6.28E-07	1.64E-05	5.690750843	DOWN
LOC727849	0.518951477	-0.04054037	5.400002462	6.33E-07	1.64E-05	5.684041487	UP
CHURC1	-0.449488729	0.06343957	-5.396814003	6.41E-07	1.66E-05	5.671412958	DOWN
GABARAPL2	-0.337032253	0.067082335	-5.394532103	6.47E-07	1.67E-05	5.662377178	DOWN
CACNA1C	-0.696277071	0.201842564	-5.4964554	6.91E-07	1.77E-05	5.653931459	DOWN
BEX4	0.606197756	0.007767769	5.390473354	6.58E-07	1.69E-05	5.646309915	UP
RNF20	0.525017358	0.002050239	5.37306199	7.07E-07	1.81E-05	5.57744839	UP
C12orf65	-0.366315248	0.134678064	-5.372169439	7.09E-07	1.81E-05	5.573921194	DOWN
TMEM175	-0.321488637	-0.003553339	-5.368641587	7.20E-07	1.83E-05	5.559982481	DOWN
ZC3H6	-0.490490316	0.015017073	-5.367822845	7.22E-07	1.83E-05	5.556748208	DOWN
RPL18A	-0.546216564	0.037758312	-5.362492778	7.38E-07	1.87E-05	5.535698566	DOWN
ANKRD44	-0.692501962	-0.01809282	-5.359775956	7.46E-07	1.89E-05	5.524973017	DOWN
TRIM10	-0.559995579	0.081379679	-5.363818562	7.50E-07	1.89E-05	5.522139595	DOWN
NEUROG3	-0.975846537	-0.0011506	-5.352080944	7.70E-07	1.94E-05	5.494608386	DOWN
EEF1E1	-0.539421375	0.133302513	-5.34911097	7.80E-07	1.96E-05	5.482894356	DOWN
USP3	-0.506601925	0.083701905	-5.348288094	7.82E-07	1.96E-05	5.479649351	DOWN
KIAA1109	-0.553009743	-0.001070199	-5.347969918	7.83E-07	1.96E-05	5.478394691	DOWN
RPS28	-0.596807189	0.061653569	-5.344472785	7.95E-07	1.98E-05	5.46460681	DOWN
MIR17HG	0.847786827	0.082343642	5.343034048	8.17E-07	2.03E-05	5.440395848	UP
KLHL12	0.461596653	0.150828281	5.337762492	8.17E-07	2.03E-05	5.438162657	UP
MRPS33	-0.541880445	-0.078319404	-5.336711898	8.20E-07	2.03E-05	5.434023871	DOWN
PRELID2	-0.666088783	0.200621731	-5.488796811	9.64E-07	2.34E-05	5.421099148	DOWN
MDC1	0.412535574	-0.002890506	5.329511718	8.45E-07	2.09E-05	5.40566941	UP
GFRA4	-0.519246332	-0.037076222	-5.333052322	8.51E-07	2.10E-05	5.401191595	DOWN
FOXQ1	-0.997873424	-0.04263883	-5.324076309	8.64E-07	2.12E-05	5.384276754	DOWN
BRAF	-0.43446523	0.011853517	-5.31768443	8.87E-07	2.17E-05	5.359132981	DOWN
PTPLB	-0.462081872	0.045686486	-5.305589367	9.31E-07	2.28E-05	5.311594187	DOWN
TGIF1	0.407461751	-0.044503498	5.300503564	9.51E-07	2.32E-05	5.29162033	UP
GADD45A	1.001118739	0.064684444	5.297555697	9.62E-07	2.34E-05	5.280047173	UP
SART3	0.416851962	-0.111888429	5.280233824	1.03E-06	2.50E-05	5.212105291	UP
ACAD8	0.388115153	-0.00092102	5.280094236	1.03E-06	2.50E-05	5.211558219	UP
FBXO17	-0.369492247	0.056295397	-5.276582163	1.05E-06	2.53E-05	5.197796058	DOWN
KIAA0528	-0.478068157	0.006953399	-5.274358697	1.06E-06	2.55E-05	5.18908564	DOWN
LOC100507458	0.565843252	0.098944234	5.27184486	1.07E-06	2.57E-05	5.17923984	UP
MRPS7	0.423785649	0.056755493	5.254181258	1.15E-06	2.75E-05	5.110122238	UP
POLR2I	-0.458643443	0.135655427	-5.250701321	1.16E-06	2.79E-05	5.0965186	DOWN
PITHD1	0.750212599	-0.080756551	5.246468709	1.21E-06	2.88E-05	5.062592947	UP
SRP72	-0.431060887	0.001183615	-5.241088589	1.21E-06	2.88E-05	5.058963781	DOWN
RPL24	-0.507633038	0.029165434	-5.240886819	1.21E-06	2.88E-05	5.058175874	DOWN
CEBPE	0.624211705	-0.011122349	5.235911426	1.26E-06	2.98E-05	5.021489677	UP
ANKRD10	0.405072919	0.022282801	5.231327182	1.26E-06	2.98E-05	5.020862656	UP
TYW3	-0.450630172	0.069328524	-5.2300157	1.27E-06	2.98E-05	5.015746285	DOWN
AGAP3	-0.354728527	-4.27E-05	-5.229754079	1.27E-06	2.98E-05	5.014725723	DOWN
SNORD22	0.958240289	-0.017248537	5.229501277	1.27E-06	2.98E-05	5.013739584	UP
PPP6R3	0.446708221	-0.080588915	5.22773697	1.28E-06	3.00E-05	5.006857974	UP
GABPA	-0.735599526	0.098858038	-5.236086276	1.29E-06	3.01E-05	5.004553722	DOWN
RNPC3	-0.489853175	0.031471862	-5.225014695	1.29E-06	3.02E-05	4.996242087	DOWN
TNFRSF10B	0.656552885	0.162299795	5.219244916	1.32E-06	3.08E-05	4.973751054	UP
ERCC3	0.41161044	-0.083666503	5.218736301	1.33E-06	3.08E-05	4.971769021	UP
C16orf61	-0.404418838	0.023492412	-5.215984517	1.34E-06	3.11E-05	4.96104719	DOWN
XIAP	-1.058044142	-0.044471491	-5.213039436	1.36E-06	3.14E-05	4.949575309	DOWN
PDE12	-0.710491925	0.012189866	-5.211419559	1.39E-06	3.22E-05	4.92628948	DOWN
MARS	0.441646097	-0.126288626	5.201645852	1.42E-06	3.27E-05	4.90522443	UP
FOXN2	-0.831763882	-0.217545134	-5.194999273	1.46E-06	3.35E-05	4.879374059	DOWN
BAZ1B	0.336832644	-0.12980468	5.194683971	1.46E-06	3.35E-05	4.878148171	UP
LZIC	-0.366600809	-0.011441518	-5.180021325	1.55E-06	3.55E-05	4.821180992	DOWN
HMGN4	0.445204311	0.009510857	5.175081427	1.58E-06	3.61E-05	4.802006634	UP
SEC11A	-0.317193493	0.016645363	-5.174870621	1.58E-06	3.61E-05	4.801188591	DOWN
VAPA	-0.411306689	0.068280964	-5.171780516	1.60E-06	3.64E-05	4.789199151	DOWN
TRIOBP	0.566680698	-0.087702285	5.172247318	1.63E-06	3.70E-05	4.77448238	UP
FRG1B	-0.483917969	0.022964625	-5.163950438	1.65E-06	3.75E-05	4.758834931	DOWN
ZNF193	0.517257784	-0.01982185	5.167745686	1.66E-06	3.75E-05	4.757073139	UP
CNBP	0.335328781	0.083388966	5.162192307	1.67E-06	3.76E-05	4.752020252	UP
LRFN1	-0.861512813	0.025918602	-5.279524115	1.94E-06	4.26E-05	4.740848779	DOWN
CELF1	-0.504476456	-0.157796557	-5.15569707	1.71E-06	3.85E-05	4.72685422	DOWN
GBP1	0.717508642	0.072202139	5.152415221	1.73E-06	3.89E-05	4.714144629	UP
TGOLN2	-0.343544509	-0.089973995	-5.149866658	1.75E-06	3.92E-05	4.704277641	DOWN
CNNM4	0.675643895	-0.176597953	5.149057753	1.76E-06	3.93E-05	4.701146406	UP
CREBZF	0.618047201	0.078991769	5.144680651	1.79E-06	3.99E-05	4.684207149	UP
MT1G	-0.725449368	-0.010575656	-5.139531735	1.83E-06	4.06E-05	4.664290289	DOWN
STAT5A	0.367486295	0.034094466	5.138678908	1.83E-06	4.06E-05	4.660992387	UP
SSR2	0.418750538	-0.053012382	5.138648378	1.83E-06	4.06E-05	4.66087433	UP
MIER1	-0.390912795	0.025455291	-5.136065505	1.85E-06	4.09E-05	4.650888014	DOWN
NDUFA1	-0.584039939	0.031272841	-5.125766881	1.93E-06	4.25E-05	4.611095083	DOWN
SRPRB	0.434099539	0.071245307	5.125536149	1.93E-06	4.25E-05	4.61020402	UP
STK11IP	0.452559441	-0.113045229	5.123387463	1.95E-06	4.27E-05	4.60190699	UP
CSNK1A1	0.307970983	0.052464562	5.109377295	2.06E-06	4.51E-05	4.547850859	UP
TOMM22	0.481817918	-0.016735042	5.106611682	2.08E-06	4.55E-05	4.537189061	UP
COPG	0.444344103	-0.009944537	5.104051728	2.11E-06	4.58E-05	4.527322732	UP
ATXN2L	0.428541171	-0.028379025	5.10397164	2.11E-06	4.58E-05	4.527014103	UP
CD2BP2	0.489060582	-0.272566811	5.10055787	2.14E-06	4.63E-05	4.513861109	UP
ROMO1	-0.579207224	0.062771984	-5.094428263	2.19E-06	4.74E-05	4.490255489	DOWN
C3orf37	0.533327758	0.030839165	5.087786407	2.25E-06	4.86E-05	4.464693555	UP
HNRNPC	0.335159473	-0.062766655	5.080368073	2.32E-06	4.99E-05	4.436163478	UP
FAM111A	0.528699189	0.031107728	5.07920566	2.33E-06	5.01E-05	4.431694903	UP
PPP2CA	0.5002372	0.21420006	5.078733624	2.33E-06	5.01E-05	4.429880445	UP
ULK3	0.393491843	-0.075210456	5.077881228	2.34E-06	5.01E-05	4.426604134	UP
ZNF589	0.470714524	0.020197213	5.077787495	2.34E-06	5.01E-05	4.426243877	UP
NOP56	0.383031315	0.000984768	5.075754751	2.36E-06	5.04E-05	4.418431945	UP
ATP5G2	-0.397859222	0.126833553	-5.06999152	2.41E-06	5.14E-05	4.396292325	DOWN
SH3BGRL3	-0.401931022	-0.194138591	-5.062379611	2.49E-06	5.29E-05	4.367070825	DOWN
CMIP	-0.644445119	-0.233412576	-5.05745747	2.54E-06	5.39E-05	4.348187196	DOWN
CPSF7	0.727456942	-0.470070699	5.054614711	2.57E-06	5.44E-05	4.337285373	UP
PYCR1	0.83647608	0.218998371	5.18460358	3.06E-06	6.34E-05	4.316295416	UP
MIDN	0.74136082	-0.3510968	5.086690189	2.71E-06	5.72E-05	4.307908221	UP
CNOT6L	-0.474601719	0.112044068	-5.046399405	2.65E-06	5.61E-05	4.305797972	DOWN
MIR155HG	1.129029521	0.267518096	5.073295861	2.80E-06	5.86E-05	4.27611436	UP
HNRNPM	0.440043727	-0.158777113	5.038439398	2.74E-06	5.76E-05	4.275314425	UP
ILF2	0.315152018	0.001754442	5.038281938	2.74E-06	5.76E-05	4.27471167	UP
ZNFX1-AS1	-0.532927386	0.003675995	-5.032769145	2.80E-06	5.86E-05	4.253614952	DOWN
C12orf62	-0.447734459	-0.030603759	-5.030226202	2.83E-06	5.91E-05	4.243887502	DOWN
MLL4	0.553699485	-0.249478619	5.023594459	2.90E-06	6.06E-05	4.218531339	UP
SHOC2	0.392988148	-0.008747776	5.018498113	2.96E-06	6.17E-05	4.19905756	UP
MAGT1	-0.478119305	0.041138653	-5.01659555	2.99E-06	6.20E-05	4.191790275	DOWN
GOLGA6A	0.875421938	-0.0847841	5.090349319	3.26E-06	6.71E-05	4.157479174	UP
PHF6	-0.552385274	0.205816076	-5.002541693	3.16E-06	6.53E-05	4.138153004	DOWN
ATP10B	-0.577068563	0.054118501	-5.000952448	3.18E-06	6.56E-05	4.132092538	DOWN
MT1H	-0.724836767	0.07502087	-4.995276219	3.25E-06	6.70E-05	4.110454928	DOWN
ANKRD17	-0.383483187	0.132667232	-4.98429639	3.40E-06	6.96E-05	4.068636881	DOWN
ATMIN	0.389774269	-0.00176749	4.984044039	3.40E-06	6.96E-05	4.06767634	UP
HIST1H2BD	-0.540171355	0.154930822	-4.982205903	3.42E-06	7.00E-05	4.060680502	DOWN
WDR91	0.512415941	0.145810024	4.977392016	3.49E-06	7.12E-05	4.042365585	UP
MARCKSL1	0.557255769	-0.012953334	4.976365502	3.50E-06	7.14E-05	4.038461318	UP
UCP3	-0.599915928	-0.02507323	-4.96922835	3.60E-06	7.32E-05	4.01132751	DOWN
FAM168B	0.341762922	-0.026544974	4.968966837	3.61E-06	7.32E-05	4.010333691	UP
BRD1	0.441509918	0.03611193	4.968011782	3.62E-06	7.33E-05	4.006704456	UP
HIST1H4E	-0.942017462	-0.107441515	-4.985961057	3.70E-06	7.43E-05	3.999450865	DOWN
SS18L2	-0.344127797	0.034048689	-4.965600712	3.66E-06	7.38E-05	3.997543975	DOWN
C11orf57	-0.463566813	-0.034279573	-4.965441691	3.66E-06	7.38E-05	3.996939884	DOWN
ZNF23	0.531644026	-0.062674831	5.007546993	3.77E-06	7.54E-05	3.995176183	UP
CASC3	0.304244059	0.06299513	4.963992999	3.68E-06	7.41E-05	3.991437033	UP
CBWD5	-0.349055606	-0.006436847	-4.96089509	3.73E-06	7.47E-05	3.979672503	DOWN
RANGAP1	0.830502425	-0.173431605	4.96056913	3.86E-06	7.72E-05	3.949701306	UP
PITRM1	0.485220798	-0.055874092	4.955045051	3.88E-06	7.74E-05	3.943305345	UP
TNFAIP2	0.667549623	0.261890524	4.945231147	3.96E-06	7.89E-05	3.920247394	UP
HNRNPKP3	0.771252632	-0.195701902	4.976414306	4.07E-06	8.08E-05	3.914668007	UP
ARHGEF11	0.649072989	-0.142503728	4.972146854	4.41E-06	8.62E-05	3.910231317	UP
SREK1IP1	-0.409749084	0.059154239	-4.941809598	4.02E-06	7.98E-05	3.907280218	DOWN
FYTTD1	0.374373465	-0.111479448	4.9345237	4.14E-06	8.19E-05	3.879683698	UP
PKNOX1	-0.315652723	0.033932052	-4.931936615	4.18E-06	8.25E-05	3.869889931	DOWN
SUMO2	0.274216476	0.037316232	4.929469177	4.22E-06	8.32E-05	3.860551669	UP
FAM107B	0.330994027	0.021879233	4.932221717	4.24E-06	8.35E-05	3.857043389	UP
DDX55	0.626404371	-0.115469987	4.921713237	4.35E-06	8.54E-05	3.831214868	UP
LOC653160	0.829563851	-0.054969055	4.940824326	4.77E-06	9.28E-05	3.830421286	UP
SFR1	0.705884457	-0.071084466	4.921312984	4.36E-06	8.54E-05	3.829701585	UP
AKT3	-0.445074818	0.096592434	-4.920386778	4.37E-06	8.56E-05	3.826200027	DOWN
NSUN6	0.672516522	-0.003536829	4.915861968	4.53E-06	8.83E-05	3.795341023	UP
CEBPB	0.479318002	-0.086986829	4.89632372	4.81E-06	9.34E-05	3.735353079	UP
NUP160	0.353578276	0.088548066	4.894468039	4.84E-06	9.39E-05	3.728357179	UP
PRSS56	-0.583853026	0.105307526	-5.074849709	5.46E-06	0.000104422	3.725070633	DOWN
SNAP23	0.802516926	0.02073137	4.888587328	5.04E-06	9.74E-05	3.692715712	UP
ATAD2B	-0.56438964	0.036735971	-4.884935519	5.03E-06	9.73E-05	3.692442315	DOWN
MAEA	0.276545037	0.109107473	4.876758216	5.19E-06	0.000100141	3.661663647	UP
NAGK	0.503672481	-0.203667064	4.872489561	5.28E-06	0.000101648	3.645607926	UP
FOXD3	-0.53202634	0.167258831	-4.855127542	5.74E-06	0.000109385	3.63365566	DOWN
C20orf4	-0.369919654	0.077736562	-4.867613111	5.38E-06	0.000103424	3.627275469	DOWN
HBXIP	-0.486721005	-0.037629739	-4.864508068	5.45E-06	0.000104323	3.615607622	DOWN
ZFP161	0.403979105	0.113895737	4.864479926	5.45E-06	0.000104323	3.615501893	UP
CWC15	-0.386475496	-0.083273764	-4.853716839	5.68E-06	0.000108427	3.575088942	DOWN
RBM25	-0.415012363	-0.128750378	-4.850101779	5.76E-06	0.000109578	3.561526192	DOWN
FIP1L1	0.356187938	0.004588607	4.845562977	5.87E-06	0.000111343	3.544505637	UP
PAK2	-0.392864115	-0.098884676	-4.840133804	5.99E-06	0.00011353	3.524157657	DOWN
PHRF1	0.323516249	-0.006069453	4.831725481	6.19E-06	0.000117116	3.492668853	UP
RB1CC1	-0.393635601	0.023699465	-4.822019161	6.43E-06	0.000121214	3.456356577	DOWN
WWTR1	-0.473792382	-0.11963402	-4.82201203	6.43E-06	0.000121214	3.456329914	DOWN
MRPS10	-0.330295203	0.027120604	-4.818743117	6.52E-06	0.000122435	3.444109666	DOWN
UQCRQ	-0.454037687	0.026025982	-4.818533799	6.52E-06	0.000122435	3.443327323	DOWN
REEP3	-0.371688407	0.07275479	-4.815456722	6.60E-06	0.000123695	3.431828677	DOWN
SLAIN2	-0.361371358	0.056718273	-4.812021012	6.69E-06	0.000124892	3.418994661	DOWN
RPS27A	-0.377533016	0.159083719	-4.811676526	6.70E-06	0.000124892	3.41770812	DOWN
PPP1R3D	-0.59007125	-0.082968713	-4.811628573	6.70E-06	0.000124892	3.417529034	DOWN
ZNF512B	0.428204868	-0.022742965	4.810175622	6.74E-06	0.000125381	3.412103339	UP
HCG18	-0.339563508	0.068929301	-4.807958074	6.80E-06	0.000126248	3.403824184	DOWN
ATP5L	-0.426533827	-0.04788807	-4.797563236	7.08E-06	0.000131238	3.365043543	DOWN
TBC1D15	-0.3672496	0.039513332	-4.787311539	7.37E-06	0.000136344	3.326842579	DOWN
ELK4	-0.277428722	0.04528736	-4.783296511	7.48E-06	0.000138249	3.311893744	DOWN
FAM3C	0.4391456	0.07287686	4.781515689	7.53E-06	0.000138967	3.305265586	UP
RAB5B	0.393147107	-0.040549616	4.782860405	7.61E-06	0.000139894	3.297832486	UP
SP3	-0.374043144	0.16434573	-4.779065866	7.61E-06	0.000139894	3.296149677	DOWN
CKB	-0.762949689	-0.008345179	-4.776958002	7.67E-06	0.000140546	3.288308303	DOWN
HLTF	-0.301980639	-0.010594286	-4.776511055	7.68E-06	0.000140546	3.286645883	DOWN
SEPT7P2	-0.563678337	-0.081981187	-4.776377527	7.69E-06	0.000140546	3.28614924	DOWN
NDUFA3	-0.64767154	0.096763506	-4.775414309	7.71E-06	0.000140829	3.2825669	DOWN
PDP1	-0.550177059	0.140886617	-4.773392652	7.78E-06	0.000141696	3.27504939	DOWN
MEF2A	-0.535709295	0.005647478	-4.760403789	8.18E-06	0.000148749	3.226792909	DOWN
TMEM223	-0.482624726	0.020089333	-4.759716868	8.20E-06	0.000148749	3.224242897	DOWN
PAPSS1	0.479408044	-0.097881609	4.759556457	8.20E-06	0.000148749	3.223647443	UP
NDUFA5	-0.484467281	0.081364467	-4.758287324	8.24E-06	0.000149227	3.218936751	DOWN
BRD7P3	0.484449389	-0.045077256	4.756537066	8.30E-06	0.000149987	3.21244141	UP
SESN1	0.504165374	-0.009274536	4.751184501	8.48E-06	0.000152872	3.192585948	UP
CORO1C	0.476723375	0.04075071	4.743303543	8.74E-06	0.000157193	3.163374224	UP
ABHD10	0.43643726	-0.14006621	4.743114548	8.74E-06	0.000157193	3.162674026	UP
PROP1	-0.480428452	0.126095326	-4.762518661	8.93E-06	0.000159891	3.157168191	DOWN
RASA2	-0.428903169	0.000607609	-4.738976785	8.89E-06	0.000159461	3.14734818	DOWN
C6orf204	-0.48614292	0.098568225	-4.737271781	8.94E-06	0.000159891	3.141035216	DOWN
LEPROTL1	-0.371617865	0.097110432	-4.736969592	8.96E-06	0.000159891	3.139916461	DOWN
RPL14	0.265044826	0.124441446	4.732056237	9.13E-06	0.000162686	3.121732045	UP
C11orf61	0.548897675	-0.031291979	4.733532899	9.21E-06	0.000163903	3.115227604	UP
NDUFS4	-0.38878265	-0.009404246	-4.724950223	9.38E-06	0.000166658	3.095451407	DOWN
P4HB	0.369493937	-0.087351991	4.723578621	9.43E-06	0.000167263	3.090381294	UP
EDEM3	-0.436569827	-0.007179959	-4.721427278	9.51E-06	0.000168122	3.082430554	DOWN
CHMP4A	0.294645037	0.039324104	4.72138716	9.51E-06	0.000168122	3.082282308	UP
HOXA3	-0.944226132	-0.069109745	-4.666339446	1.23E-05	0.000207709	3.072127097	DOWN
RNF38	-0.522706445	0.004775234	-4.718365594	9.62E-06	0.000169813	3.071118989	DOWN
MRPS28	-0.592989977	-0.092713976	-4.715043481	9.75E-06	0.000171493	3.058849963	DOWN
LARP4	-0.767669402	0.004533412	-4.714955438	9.75E-06	0.000171493	3.058524871	DOWN
ACOX1	-0.394407333	0.034088685	-4.712637701	9.84E-06	0.000172747	3.049968137	DOWN
SLC25A38	0.406161444	-0.016632927	4.71164604	9.88E-06	0.000173083	3.046307804	UP
KDM3B	0.38058499	-0.066342821	4.711276222	9.89E-06	0.000173083	3.044942877	UP
FBXL4	-0.449536382	-0.007993631	-4.710653737	9.91E-06	0.000173213	3.042645538	DOWN
MACF1	-0.652506487	-0.039786595	-4.708281916	1.00E-05	0.000174517	3.0338937	DOWN
MT1X	-0.571458851	0.056944742	-4.706734445	1.01E-05	0.000175274	3.028184995	DOWN
CDC123	0.360920489	0.022774323	4.704948075	1.01E-05	0.000176196	3.021596309	UP
LOC100652791	-0.530273893	0.115206171	-4.726529156	1.04E-05	0.000180736	3.012428369	DOWN
RBM15B	0.341348142	-0.077080027	4.697416688	1.04E-05	0.000180795	2.993833864	UP
PPP1R12A	-0.398369236	0.13148789	-4.694828263	1.05E-05	0.000182142	2.984298175	DOWN
HEXIM1	0.726485839	0.07643163	4.694642023	1.05E-05	0.000182142	2.98361219	UP
LYRM2	-0.526431797	-0.03423568	-4.687523523	1.08E-05	0.000186901	2.957403875	DOWN
COX5A	-0.329104818	0.046942189	-4.680700966	1.11E-05	0.00019156	2.932306459	DOWN
UBE2W	-0.381692281	0.036355324	-4.680282684	1.11E-05	0.00019156	2.930768448	DOWN
C12orf23	0.433154597	0.15792769	4.678773921	1.12E-05	0.000192362	2.925221428	UP
CAPZA1	0.515330794	0.187586546	4.677258852	1.13E-05	0.000192929	2.919652252	UP
PPT1	0.586489894	-0.114582622	4.677167302	1.13E-05	0.000192929	2.919315761	UP
ANKS3	0.301817516	-0.144975261	4.671229345	1.15E-05	0.000197066	2.897498896	UP
SRSF5	0.542749884	-0.154640795	4.667068196	1.17E-05	0.000199921	2.882219739	UP
ASH2L	0.294218823	0.091375901	4.665757567	1.18E-05	0.000200471	2.877408908	UP
TBX21	0.490285197	0.049186496	4.665514702	1.18E-05	0.000200471	2.876517528	UP
DDX54	0.322523722	-0.106056126	4.662934649	1.19E-05	0.000202091	2.867049666	UP
AFF1	0.417414028	-0.135083707	4.662584167	1.19E-05	0.000202091	2.865763759	UP
TTYH3	0.650577389	-0.204355006	4.657251807	1.23E-05	0.000208529	2.834942712	UP
SLC39A10	0.660741265	0.044833521	4.680486345	1.28E-05	0.00021517	2.81884448	UP
UAP1	0.709540918	0.12146686	4.65101007	1.26E-05	0.000213231	2.812122866	UP
CHRNA4	-0.661151781	0.114140987	-4.808694389	1.42E-05	0.000234718	2.808587439	DOWN
SCRT2	-0.860762364	-0.142037952	-4.764043226	1.50E-05	0.000244312	2.802926733	DOWN
NOLC1	0.411848162	-0.01480729	4.644108166	1.28E-05	0.00021517	2.798054574	UP
STX2	-0.752521163	-0.063045632	-4.643746922	1.28E-05	0.00021517	2.796732265	DOWN
LHX1	-0.639249064	0.112594016	-4.78860309	1.43E-05	0.000234828	2.795759975	DOWN
MIEN1	-0.264490459	-0.029131362	-4.639300009	1.30E-05	0.000218522	2.780459507	DOWN
AHCYL1	0.315170125	0.08841409	4.634907617	1.33E-05	0.000221878	2.764395104	UP
GRPEL1	-0.49474931	-0.13764889	-4.629809152	1.35E-05	0.000225894	2.745759412	DOWN
CHD4	0.399586814	-0.10050448	4.628942115	1.36E-05	0.000226287	2.742591436	UP
RNF144B	0.959615553	0.13875287	4.630419965	1.37E-05	0.000227783	2.736969663	UP
ALDH6A1	0.546296032	-0.018931704	4.63515292	1.38E-05	0.00022912	2.73139137	UP
QTRT1	0.677841322	-0.081819212	4.734016017	1.49E-05	0.000243164	2.730169972	UP
RNF19A	-0.361092783	-0.032465187	-4.624951731	1.38E-05	0.000228811	2.728015829	DOWN
CDK19	-0.525903259	-0.062115633	-4.624808967	1.38E-05	0.000228811	2.727494493	DOWN
NAP1L4	0.638707036	-0.349229931	4.620027151	1.40E-05	0.000232305	2.710037952	UP
MRPL21	-0.45798883	-0.036277765	-4.618774856	1.41E-05	0.000233055	2.705468046	DOWN
SPEF1	-0.502735281	0.143734281	-4.695139391	1.51E-05	0.000244695	2.69595196	DOWN
DICER1	-0.469421597	-0.045772477	-4.614412653	1.43E-05	0.000235558	2.689555009	DOWN
HDAC4	-0.414896038	0.076380624	-4.614348607	1.44E-05	0.000235558	2.68932144	DOWN
CRIPT	-0.460190877	0.029349028	-4.61310118	1.44E-05	0.000236317	2.68477255	DOWN
MBNL2	-0.489525548	0.247795795	-4.608538357	1.47E-05	0.000240099	2.668139775	DOWN
HNRNPA2B1	0.435074469	-0.111804027	4.603708407	1.49E-05	0.000243164	2.650543699	UP
RPA3	-0.390343407	-0.092812519	-4.603677696	1.49E-05	0.000243164	2.650431848	DOWN
BDP1	-0.47257086	-0.032962644	-4.603598404	1.50E-05	0.000243164	2.650143071	DOWN
PLSCR3	0.344565364	-0.039380951	4.601125232	1.51E-05	0.000244695	2.641137303	UP
VWA1	-0.471341985	0.03433851	-4.615851862	1.53E-05	0.00024695	2.637968608	DOWN
ZNF92	-0.346188527	0.133487572	-4.599802846	1.52E-05	0.000245202	2.636323148	DOWN
PMPCB	-0.411567487	0.034578752	-4.59745264	1.53E-05	0.00024695	2.627769197	DOWN
GNG5	-0.653553637	0.059508322	-4.592969196	1.56E-05	0.000250526	2.611458078	DOWN
TAOK1	-0.344480963	0.013295363	-4.592510441	1.56E-05	0.000250583	2.609789615	DOWN
PSMA7	-0.399487907	0.018659227	-4.59032802	1.57E-05	0.000252292	2.601853625	DOWN
MEX3C	-0.349371894	0.271606354	-4.588092154	1.59E-05	0.000254007	2.593725582	DOWN
LOC152217	-0.356109884	0.002338908	-4.587754701	1.59E-05	0.000254007	2.592499041	DOWN
IGHMBP2	0.674014142	-0.322222624	4.586206983	1.82E-05	0.000286297	2.552000789	UP
CDKN1B	-0.477383031	0.007301862	-4.575228361	1.67E-05	0.000266011	2.547006938	DOWN
MT1L	-0.710219289	-0.017458895	-4.574495449	1.67E-05	0.000266351	2.544347468	DOWN
STYXL1	0.589340012	0.004812887	4.560258546	1.81E-05	0.000285291	2.542348292	UP
ABCD4	0.415695076	0.005378263	4.573447312	1.68E-05	0.000267012	2.540544602	UP
CLK1	0.704021334	-0.038862414	4.570034565	1.70E-05	0.000269436	2.528165961	UP
TM9SF3	-0.311089725	0.086115545	-4.569955877	1.70E-05	0.000269436	2.527880613	DOWN
SRSF6	0.586627052	-0.174307734	4.569885582	1.70E-05	0.000269436	2.527625698	UP
PGGT1B	0.64873383	0.191880737	4.571631091	1.73E-05	0.000274101	2.512728153	UP
CST7	-0.605715066	-0.06859578	-4.564664831	1.73E-05	0.000274101	2.508699991	DOWN
COX16	-0.367120532	0.1353962	-4.558671354	1.77E-05	0.000279905	2.486988791	DOWN
LPGAT1	-0.390537814	-0.013121395	-4.552122572	1.82E-05	0.000286095	2.46328525	DOWN
OSBPL2	0.324730039	-0.04899235	4.547806945	1.85E-05	0.000289954	2.447675693	UP
GPSM3	-0.431776747	-0.030427465	-4.540648228	1.90E-05	0.000297489	2.421802034	DOWN
CENPB	0.55662972	-0.185225077	4.55527825	1.92E-05	0.000299169	2.420630794	UP
TLE1	-0.439850357	-0.168605181	-4.539534961	1.91E-05	0.000298203	2.417780534	DOWN
HNRNPAB	0.59114456	-0.291144133	4.54227021	1.91E-05	0.000298203	2.417413012	UP
AKIRIN2-AS1	0.625493033	0.113005906	4.539180454	1.91E-05	0.000298203	2.41650006	UP
DGUOK	-0.352587324	0.168122481	-4.5372134	1.92E-05	0.000299169	2.409396149	DOWN
CCT6P1	0.348144262	-0.070774995	4.53664823	1.93E-05	0.00029937	2.407355405	UP
PRR7	-0.513867577	-0.084482973	-4.534721807	1.94E-05	0.00030112	2.400400517	DOWN
LYPLAL1	-0.490932972	-0.036491127	-4.533914958	1.95E-05	0.000301599	2.397488102	DOWN
FUBP3	0.372996685	0.039516593	4.532713866	1.96E-05	0.00030253	2.393153187	UP
FAM126B	-0.317327736	-0.032569791	-4.531984183	1.96E-05	0.000302924	2.390519992	DOWN
TERF2	0.70150213	0.022597709	4.529045103	2.01E-05	0.000309824	2.36978011	UP
SYN1	-0.526666341	-0.075054413	-4.52520534	2.01E-05	0.00030989	2.366069314	DOWN
ZBTB8OS	-0.50294663	-0.052077816	-4.522154848	2.04E-05	0.00031303	2.355073558	DOWN
GOSR1	-0.475854739	0.026330425	-4.5171044	2.08E-05	0.000318146	2.336878498	DOWN
G3BP1	-0.40992709	-0.015135885	-4.51709844	2.08E-05	0.000318146	2.336857032	DOWN
FGF9	0.664251295	0.201493808	4.507538037	2.15E-05	0.000329366	2.302447339	UP
IKZF2	-0.444862015	0.039330455	-4.505464994	2.17E-05	0.000331473	2.294991803	DOWN
ORC3	-0.388149615	0.157777867	-4.498758996	2.23E-05	0.000339475	2.270888261	DOWN
MLL3	-0.480810654	-0.064884654	-4.497106876	2.24E-05	0.000341104	2.264953298	DOWN
TOMM7	-0.364174354	-0.052115373	-4.496631879	2.24E-05	0.000341224	2.263247194	DOWN
PEX19	0.339672791	-0.038117408	4.494208335	2.26E-05	0.00034386	2.254543936	UP
OTUD1	-0.465468371	0.117969375	-4.492035531	2.28E-05	0.00034619	2.246743503	DOWN
C15orf17	0.556397361	-0.102391641	4.495010025	2.32E-05	0.000350617	2.237515431	UP
MCM9	0.931734628	-0.045526735	4.495687522	3.15E-05	0.000447859	2.232638866	UP
KDM3A	0.346591159	0.162628911	4.48568822	2.34E-05	0.000353551	2.223969424	UP
NDUFAF2	-0.648036577	-0.060025382	-4.483921616	2.35E-05	0.000355402	2.217634306	DOWN
ZNF100	-0.490391177	0.025740454	-4.482266734	2.37E-05	0.000357113	2.211701188	DOWN
APAF1	0.92710654	-0.069160244	4.475347831	2.63E-05	0.000383404	2.197004317	UP
PRKACB	-0.512544429	0.043080952	-4.477707123	2.41E-05	0.000362774	2.195360783	DOWN
GPI	0.416092381	-0.014298449	4.476211705	2.42E-05	0.000364302	2.190003788	UP
MB21D1	-0.520134291	-0.039513715	-4.477761562	2.44E-05	0.000366176	2.185850677	DOWN
LSM2	-0.459280117	0.088267066	-4.480297311	2.45E-05	0.000366293	2.184982724	DOWN
ZDHHC20	-0.515719919	-0.055330469	-4.473919276	2.44E-05	0.000366293	2.181793773	DOWN
HNRNPD	0.381332715	-0.016186819	4.473163399	2.45E-05	0.000366416	2.179087262	UP
GNG7	-0.539259843	-0.080317682	-4.473441781	2.48E-05	0.000369919	2.170414666	DOWN
DDIT4	0.321512212	0.024242124	4.469880442	2.48E-05	0.000369919	2.167335416	UP
SRSF9	0.388274878	-0.062272248	4.469089317	2.49E-05	0.000370498	2.164504239	UP
LOC100129361	-0.326154707	-0.007641638	-4.467733365	2.50E-05	0.000371818	2.159652437	DOWN
NKAPP1	-0.577999418	-0.110854302	-4.467394022	2.50E-05	0.000371818	2.158438355	DOWN
BRP44L	-0.393060745	0.39406847	-4.465133883	2.53E-05	0.000373846	2.150353573	DOWN
CSDC2	-0.718661625	0.297469646	-4.464838112	2.53E-05	0.000373846	2.149295749	DOWN
CDK5RAP3	0.420183962	-0.206867467	4.464529973	2.53E-05	0.000373846	2.148193735	UP
NDUFA11	-0.39556573	0.019443057	-4.464454647	2.53E-05	0.000373846	2.147924348	DOWN
FAM76A	0.465768881	0.034063988	4.463271747	2.54E-05	0.000374987	2.143694352	UP
HNRNPF	0.317448777	0.127606175	4.460949648	2.57E-05	0.000377744	2.135392595	UP
DPEP3	-0.469940665	0.04958423	-4.464752836	2.59E-05	0.000381205	2.129591195	DOWN
MRGPRF	-0.316129256	0.033791968	-4.457316657	2.60E-05	0.000381352	2.122409489	DOWN
KIN	-0.321777821	0.008118427	-4.456983906	2.60E-05	0.000381352	2.121220668	DOWN
SMAD4	-0.263252719	0.093753537	-4.456936171	2.60E-05	0.000381352	2.121050129	DOWN
BMS1	0.209089532	-0.035815454	4.45554209	2.62E-05	0.000382822	2.1160701	UP
LOC100509498	-0.540531704	0.131744648	-4.454400889	2.63E-05	0.000383404	2.111994124	DOWN
SERF1B	-0.362482524	0.086307376	-4.452107189	2.65E-05	0.000385729	2.103803734	DOWN
GSK3B	-0.450102992	0.022092676	-4.452054461	2.65E-05	0.000385729	2.103615484	DOWN
MRFAP1L1	0.480520304	0.012306123	4.449579585	2.68E-05	0.00038879	2.094781073	UP
FBXL12	0.324075519	-0.015177463	4.448723657	2.69E-05	0.000389504	2.091726415	UP
MT1B	-0.728158061	0.013800938	-4.447193558	2.70E-05	0.000391208	2.08626664	DOWN
ATXN7	-0.450113147	-0.006517788	-4.43962243	2.78E-05	0.000401912	2.059267717	DOWN
FAM100B	0.330059472	-0.03729078	4.437566104	2.80E-05	0.000404465	2.051939603	UP
RPS21	-0.394642793	-0.028621605	-4.436596877	2.81E-05	0.000405381	2.048486291	DOWN
ANKZF1	0.397817918	-0.189005497	4.435400525	2.82E-05	0.000406646	2.044224372	UP
ZNF525	-0.554265609	0.049211268	-4.430882776	2.87E-05	0.000413015	2.028136518	DOWN
NRBF2	0.456721374	0.072153666	4.435277109	2.89E-05	0.000415692	2.02487209	UP
TAS2R31	-0.740204148	0.199817008	-4.521590154	3.76E-05	0.000519503	2.018412465	DOWN
PANK3	-0.489536204	-0.02861329	-4.428728174	2.93E-05	0.000420215	2.011163925	DOWN
CERS2	0.385761295	-0.058192764	4.423990008	2.95E-05	0.000422075	2.003610354	UP
ZNF429	-0.468778708	0.095218788	-4.420556574	2.98E-05	0.000426947	1.991402029	DOWN
LOC100506528	0.790438388	0.059010526	4.422604075	3.00E-05	0.00042818	1.989427625	UP
CSRNP1	0.782484585	-0.141430493	4.427695904	3.01E-05	0.00043003	1.988307074	UP
SNRNP70	0.423299228	-0.206227629	4.417288439	3.02E-05	0.000430443	1.979786826	UP
TOMM20L	-0.719403439	0.221413615	-4.454926526	3.31E-05	0.000468415	1.932997592	DOWN
EIF4G1	0.469908676	-0.16594904	4.401342711	3.21E-05	0.000455373	1.923189759	UP
RAB3GAP1	-0.450648644	-0.041057548	-4.401115877	3.21E-05	0.000455373	1.922385548	DOWN
FAM193B	0.620536579	-0.057983898	4.395232078	3.28E-05	0.000464842	1.901534147	UP
C1D	-0.378783712	0.006406723	-4.392311323	3.32E-05	0.000468668	1.891189733	DOWN
RYBP	-0.41869649	0.097960703	-4.389548261	3.35E-05	0.000472882	1.881407705	DOWN
HK2	-0.494480075	-0.086891193	-4.388723146	3.36E-05	0.000473704	1.878487295	DOWN
JUNB	0.536395868	-0.085339826	4.386656767	3.39E-05	0.000476724	1.871175035	UP
MRPL46	-0.338698675	0.0116304	-4.384318988	3.42E-05	0.000480249	1.86290493	DOWN
ADI1	0.40368692	0.125136619	4.378985286	3.49E-05	0.000488843	1.844046622	UP
CHCHD5	-0.389734885	0.043127885	-4.378833996	3.49E-05	0.000488843	1.843511916	DOWN
TUBE1	0.647446251	0.05490353	4.367446308	3.81E-05	0.000524836	1.840000657	UP
RBM34	0.396559489	-0.056338087	4.373490577	3.56E-05	0.00049737	1.824633825	UP
SHFM1	-0.446434754	-0.043218124	-4.373467527	3.56E-05	0.00049737	1.824552418	DOWN
C6orf89	0.309616108	-0.08216857	4.372649493	3.57E-05	0.000498224	1.821663601	UP
RGL2	0.474913804	-0.308812054	4.370403884	3.60E-05	0.000501734	1.81373513	UP
ALPP	-0.500685355	0.250385069	-4.531784278	4.12E-05	0.000559094	1.811380399	DOWN
MIAT	0.467188612	-0.018370393	4.368920545	3.62E-05	0.00050384	1.808499352	UP
BTBD6	0.302467132	-0.047096366	4.364895321	3.67E-05	0.000510751	1.794296942	UP
SNX17	0.515628079	-0.287866744	4.363861056	3.69E-05	0.000512041	1.790648993	UP
SRRT	0.348546361	-0.075660569	4.362986579	3.70E-05	0.00051303	1.78756505	UP
C6orf27	-0.541439548	0.157576937	-4.364088904	3.73E-05	0.000516105	1.782663009	DOWN
GATC	-0.362685287	0.092482163	-4.360241662	3.74E-05	0.000516923	1.777887267	DOWN
CUL4B	-0.255674588	0.097586785	-4.35903909	3.75E-05	0.000518555	1.773648533	DOWN
ATOX1	-0.488223099	0.005475173	-4.355355357	3.80E-05	0.000524314	1.760668889	DOWN
SMAP1	-0.473221594	0.064195897	-4.350152284	3.88E-05	0.000533129	1.742347419	DOWN
TM7SF2	0.433083021	0.033501654	4.348450259	3.90E-05	0.000535804	1.736357062	UP
KANSL3	0.284063543	0.022936714	4.347421342	3.92E-05	0.000537151	1.732736442	UP
GLE1	0.541783259	-0.036781048	4.381268861	4.04E-05	0.000551356	1.730918104	UP
HCST	-0.349198201	0.104530717	-4.345505106	3.95E-05	0.000540275	1.725994885	DOWN
ZNF117	-0.482965384	-0.022899557	-4.343033016	3.98E-05	0.0005445	1.71730049	DOWN
CUTC	0.432062424	-0.029845823	4.342701148	3.99E-05	0.0005445	1.716133535	UP
KDM1A	0.473566543	0.045335475	4.340383861	4.11E-05	0.000558906	1.690591287	UP
DEAF1	-0.444398717	0.060987627	-4.334605749	4.11E-05	0.000558906	1.687684694	DOWN
RPL29P2	-0.408859548	0.012362418	-4.334246649	4.11E-05	0.000558906	1.686423509	DOWN
C18orf21	-0.366488662	0.121361222	-4.333259112	4.13E-05	0.000559196	1.682955544	DOWN
CRAMP1L	0.354756674	-0.002225131	4.333065076	4.13E-05	0.000559196	1.682274198	UP
LOC441455	0.394144743	-0.11507285	4.331637526	4.15E-05	0.000561435	1.677262034	UP
NLRX1	0.442573589	0.042910096	4.325060811	4.26E-05	0.000574506	1.654184302	UP
PPP1R16A	0.315477924	-0.033584696	4.320341264	4.33E-05	0.000583856	1.637636851	UP
LDHA	0.479110306	-0.095567121	4.319885457	4.34E-05	0.000584093	1.63603932	UP
STK4	-0.3188403	0.017144663	-4.31938923	4.35E-05	0.000584419	1.634300241	DOWN
ZNF257	-0.33550458	0.039013914	-4.314423663	4.43E-05	0.000593829	1.616904774	DOWN
AGGF1	-0.382983072	0.037425103	-4.31436982	4.43E-05	0.000593829	1.616716217	DOWN
LIG1	0.389500919	-0.103606571	4.313674868	4.44E-05	0.000594598	1.614282665	UP
STK38	0.392303918	-0.150652289	4.31273339	4.45E-05	0.00059591	1.610986229	UP
GRIN1	-0.559792601	0.071466393	-4.342868092	5.10E-05	0.000672124	1.599072203	DOWN
KDELR1	-0.327086259	-0.125556157	-4.307378646	4.54E-05	0.000606354	1.592245993	DOWN
SSR4	-0.332252761	-0.08990575	-4.307332364	4.54E-05	0.000606354	1.592084081	DOWN
PF4	-0.547640006	0.029956207	-4.304284438	4.59E-05	0.000612426	1.581423696	DOWN
LOC100507316	-0.907697826	0.147104389	-4.337299732	6.62E-05	0.000824952	1.567695922	DOWN
BIRC6	0.555168081	-0.003856529	4.296144252	4.79E-05	0.000637102	1.544707575	UP
ZRSR2	0.399404302	-0.048557647	4.292541742	4.80E-05	0.00063786	1.540396812	UP
CRCP	-0.920722512	-0.215107986	-4.315230223	4.98E-05	0.000658329	1.526714997	DOWN
RBM12B	-0.415498584	-0.003566278	-4.287935357	4.88E-05	0.000647938	1.524322138	DOWN
ZNF800	-0.706556574	-0.012523349	-4.2862357	4.91E-05	0.000651179	1.518393667	DOWN
ZNF146	0.447136028	-0.130731377	4.284436645	4.94E-05	0.000654676	1.512120103	UP
PIGP	-0.460609408	0.308774765	-4.283660949	4.96E-05	0.000655722	1.509415648	DOWN
NT5C3	-0.318970105	0.167360053	-4.276432361	5.09E-05	0.000671674	1.484228103	DOWN
RPS20P27	-0.517334274	0.237582175	-4.315543607	5.27E-05	0.000690201	1.484153422	DOWN
ZNF230	0.713503243	-0.126840283	4.283922656	5.65E-05	0.000734132	1.483161818	UP
KANSL2	0.591510137	-0.152027631	4.275646425	5.16E-05	0.000679118	1.473376377	UP
C1orf174	0.493810447	0.095774774	4.268743905	5.24E-05	0.000688306	1.457467599	UP
SNRPF	-0.401882231	-0.064941091	-4.26823764	5.25E-05	0.000688589	1.455706556	DOWN
IRF1	0.451164251	-0.288227191	4.267953805	5.25E-05	0.000688589	1.454719294	UP
POPDC2	0.478432715	0.004446927	4.262095342	5.36E-05	0.000701788	1.43435107	UP
ASF1A	-0.436853309	0.279232234	-4.256852586	5.47E-05	0.000714505	1.416138482	DOWN
MTMR11	0.667349998	0.153305614	4.256220866	5.48E-05	0.000714989	1.413944936	UP
PRPF38A	0.207991108	0.084172044	4.255993222	5.49E-05	0.000714989	1.413154527	UP
FAM35B	-0.614869704	0.171445342	-4.269393867	5.65E-05	0.000734132	1.399399357	DOWN
CHMP7	0.428136891	-0.237987281	4.251870391	5.57E-05	0.000724962	1.398844199	UP
SETD7	0.753109217	0.088771307	4.27544863	7.04E-05	0.000863173	1.393484558	UP
CD83	0.603427645	0.09742525	4.247423976	5.66E-05	0.000734133	1.383420558	UP
PPP4R1	0.42447975	0.088444007	4.260245208	6.41E-05	0.000805562	1.371332488	UP
ZNF223	0.377268292	0.023233258	4.245877513	5.75E-05	0.000743268	1.370163649	UP
MRPS17	-0.428728614	-0.027705415	-4.24324788	5.75E-05	0.000743268	1.368943919	DOWN
MT1A	-0.585227303	0.12658972	-4.243070159	5.75E-05	0.000743268	1.368328041	DOWN
HNRNPK	0.267473167	0.080411951	4.242377695	5.77E-05	0.000744145	1.36592852	UP
C11orf10	-0.391453906	-0.021237093	-4.241327024	5.79E-05	0.000746095	1.362288214	DOWN
PRRT2	0.672835052	-0.08305304	4.239743015	5.82E-05	0.00074951	1.356801111	UP
CCDC125	-0.611345119	-0.191692856	-4.239378314	5.83E-05	0.000749596	1.355537953	DOWN
GAPVD1	-0.334841844	0.011489703	-4.238748941	5.84E-05	0.000750408	1.353358246	DOWN
SACM1L	0.481851867	0.00086643	4.238338245	5.85E-05	0.000750622	1.351935995	UP
CAPN7	-0.413170509	-0.109566796	-4.236878638	5.88E-05	0.000753718	1.346882049	DOWN
TCF3	0.275513021	-0.06345183	4.235404397	5.91E-05	0.000756868	1.341778551	UP
STRADB	0.512146018	-0.030681903	4.236828792	5.94E-05	0.000759829	1.338880603	UP
TCEAL3	0.436073575	-0.046178595	4.228845515	6.06E-05	0.000772696	1.319086854	UP
ZFR	-0.281720727	0.172753092	-4.228737594	6.06E-05	0.000772696	1.318713669	DOWN
LMNB2	0.537028935	0.044860896	4.281006256	6.44E-05	0.000808318	1.308546991	UP
CXCR6	0.541903518	0.03418183	4.225706028	6.13E-05	0.000780343	1.308233129	UP
GHRLOS	-0.545780053	0.253511386	-4.224917291	6.15E-05	0.000780879	1.305507142	DOWN
TCF4	-0.440027986	-0.040705355	-4.224857101	6.15E-05	0.000780879	1.305299131	DOWN
UHRF2	0.33181683	0.012352676	4.223586493	6.18E-05	0.000783562	1.300908451	UP
TBL1Y	-0.693601891	0.023567023	-4.222290163	6.20E-05	0.000786328	1.296429754	DOWN
SRP68	0.451367476	-0.095423449	4.220241064	6.31E-05	0.000797458	1.281643526	UP
NFKBIZ	0.782671392	0.021555662	4.218004969	6.30E-05	0.000797458	1.281631063	UP
PRKAB2	-0.345361399	0.18219052	-4.217516632	6.31E-05	0.000797458	1.279945225	DOWN
PAQR6	0.487997286	0.053221478	4.216063217	6.35E-05	0.000800245	1.274928483	UP
ATF3	0.932761063	0.393642953	4.220468295	6.38E-05	0.000802259	1.27455021	UP
CWC25	0.324719471	-0.035675222	4.215831952	6.35E-05	0.000800245	1.274130327	UP
ING5	-0.452328854	0.02498999	-4.211739627	6.45E-05	0.0008084	1.260011304	DOWN
GSPT1	0.498460243	-0.143883967	4.209971674	6.49E-05	0.000812652	1.253914362	UP
TMED4	-0.50739781	-0.132910142	-4.209490187	6.50E-05	0.000813113	1.252254195	DOWN
ZC3H15	0.404313898	0.118201553	4.207208526	6.55E-05	0.00081892	1.244388678	UP
ELL	0.326471978	-0.035850663	4.20633515	6.58E-05	0.000820554	1.241378631	UP
FBXO9	-0.215839927	0.022147576	-4.203884204	6.63E-05	0.000825433	1.232933706	DOWN
TMEM167A	-0.446997524	0.153385307	-4.203440355	6.64E-05	0.000825433	1.231404728	DOWN
SF3B5	0.255174179	0.046504458	4.203408383	6.65E-05	0.000825433	1.231294595	UP
SLC35D1	0.477353903	0.093932411	4.202239686	6.67E-05	0.000827464	1.22726916	UP
RPL13P5	-0.582429494	-0.105763872	-4.202086448	6.68E-05	0.000827464	1.226741402	DOWN
TMEM184B	0.345677806	0.057822685	4.200399309	6.72E-05	0.000831577	1.220931659	UP
CCDC88B	0.429895392	-0.181706626	4.198517493	6.76E-05	0.000836302	1.214453301	UP
PPM1K	-0.489534629	-0.002804635	-4.196316203	6.82E-05	0.000842029	1.206877477	DOWN
RORA	-0.393898986	-0.117406807	-4.195466601	6.84E-05	0.000843321	1.203954223	DOWN
SEMA4D	0.368787718	0.020456895	4.195251374	6.85E-05	0.000843321	1.203213743	UP
LOC550643	-0.399034753	0.082509168	-4.19378863	6.88E-05	0.000846824	1.198181885	DOWN
LOC728323	-0.475837251	-0.026221224	-4.190988804	6.95E-05	0.00085417	1.188553585	DOWN
MSL1	0.335387629	-0.059237506	4.190767748	6.96E-05	0.00085417	1.187793572	UP
LCP1	0.294608227	0.111273995	4.187237848	7.05E-05	0.000863173	1.175660927	UP
ZNF263	0.482844008	-0.165700121	4.189797105	7.12E-05	0.00087054	1.169313553	UP
PDE3B	-0.486625768	0.021890177	-4.184577406	7.12E-05	0.000870532	1.166521042	DOWN
ADRBK1	0.465730326	-0.112407585	4.183011564	7.16E-05	0.000873466	1.161143379	UP
LSM6	-0.554239348	0.194980522	-4.181193696	7.20E-05	0.000878225	1.154901789	DOWN
SENP2	0.352452541	-0.043063655	4.178529564	7.27E-05	0.000884837	1.145757734	UP
PDIA6	0.386363387	-0.175643403	4.178487706	7.27E-05	0.000884837	1.145614096	UP
CCDC91	-0.558363149	0.02184594	-4.176451899	7.33E-05	0.000890361	1.138629206	DOWN
NUCKS1	0.282869545	-0.041622082	4.175014759	7.37E-05	0.000893979	1.133699676	UP
KDM2A	0.309766396	-0.121698318	4.174648601	7.38E-05	0.000894138	1.132443892	UP
LARS	-0.410224249	-0.031324255	-4.173403786	7.41E-05	0.000897148	1.128175179	DOWN
GLT25D1	0.409004961	-0.176145329	4.17141991	7.46E-05	0.00090258	1.121373779	UP
PTPRE	-0.464177923	0.107459331	-4.163095498	7.69E-05	0.000928125	1.092857618	DOWN
TCEA1	-0.362381754	0.09236117	-4.163071944	7.69E-05	0.000928125	1.092776982	DOWN
AGPAT6	0.726350338	-0.269805028	4.161095513	7.75E-05	0.000933713	1.086011936	UP
CAMTA1	-0.329469359	-0.034804447	-4.160426108	7.77E-05	0.000934281	1.083721128	DOWN
PIM2	0.675358171	0.117018946	4.160296894	7.77E-05	0.000934281	1.083278965	UP
SYNCRIP	0.27190184	0.123432998	4.156689006	7.87E-05	0.000945463	1.070936564	UP
SLC39A13	0.311447777	0.072274462	4.156016277	7.89E-05	0.000946687	1.068635955	UP
AHCTF1	-0.41362404	-0.034885491	-4.154632806	7.93E-05	0.00095035	1.063905504	DOWN
PTPRCAP	-0.350687427	-0.015059554	-4.150794717	8.04E-05	0.000962518	1.050787407	DOWN
KRBA1	0.448836405	-0.196930415	4.143868545	8.24E-05	0.000985752	1.027134523	UP
CD300C	0.745672195	-0.495542996	4.151906276	8.33E-05	0.000994284	1.024728159	UP
COX4NB	-0.283078934	-0.093403367	-4.1409541	8.33E-05	0.000994284	1.017189348	DOWN
PHF23	0.347669679	-0.094981996	4.13842729	8.41E-05	0.001001876	1.008570609	UP
RARRES3	-0.243760552	0.09795765	-4.135767219	8.49E-05	0.001010383	0.999501017	DOWN
ATN1	-0.366247835	0.282612387	-4.133628027	8.55E-05	0.001017051	0.992210132	DOWN
ACTR2	-0.369211596	-0.113259283	-4.13188981	8.61E-05	0.001022286	0.986287669	DOWN
STAU2	-0.64304274	-0.075231458	-4.130198522	8.66E-05	0.001027373	0.98052666	DOWN
RPL39	-0.520784883	-0.039066059	-4.12776409	8.74E-05	0.001035251	0.972236987	DOWN
GTF2H5	-0.544256725	0.04113207	-4.12724227	8.75E-05	0.001036034	0.970460511	DOWN
RXRB	0.578624814	-0.388480911	4.126738665	8.77E-05	0.001036752	0.968746186	UP
MED13L	-0.50629891	-0.144528791	-4.121064662	8.95E-05	0.001056939	0.949440679	DOWN
SNX11	0.414055964	-0.14323378	4.123913783	9.12E-05	0.001073124	0.937574233	UP
EIF2B5	0.304714854	-0.107542494	4.117463231	9.07E-05	0.001069512	0.937195983	UP
TARS2	-0.443944326	-0.029792639	-4.117045516	9.08E-05	0.001069924	0.935776221	DOWN
MPDU1	0.444113766	-0.209493627	4.118206459	9.13E-05	0.001073124	0.932729113	UP
ZNF830	0.434671618	0.294505757	4.115024981	9.15E-05	0.001074125	0.928910008	UP
CXXC5	-0.456548352	-0.014925293	-4.110424362	9.30E-05	0.001090802	0.91328433	DOWN
ZNF345	-0.603215399	0.094160886	-4.109409883	9.33E-05	0.001093567	0.90984026	DOWN
COTL1	0.590861149	-0.231845583	4.107819439	9.39E-05	0.001098608	0.904441958	UP
KDM5B	-0.311930539	0.062473633	-4.106892356	9.42E-05	0.001101049	0.901295874	DOWN
NME2	-0.32038205	-0.079008096	-4.102579161	9.56E-05	0.001116977	0.88666502	DOWN
HMGN3	-0.492258357	-0.016389336	-4.101588632	9.60E-05	0.001119713	0.883306451	DOWN
NFKB2	0.576725807	-0.172506795	4.103270729	9.63E-05	0.001120874	0.882118171	UP
DSTN	-0.3669695	0.232951075	-4.100709801	9.63E-05	0.001120874	0.88032706	DOWN
HNRNPH1	0.34799767	-0.064007076	4.094450476	9.85E-05	0.001144929	0.859118953	UP
SPTSSA	-0.409310288	0.00567507	-4.092828377	9.90E-05	0.001150333	0.853626356	DOWN
SENP7	-0.458737341	0.025834454	-4.088692322	0.000100512	0.001166208	0.839627704	DOWN
TRAPPC5	-0.351624252	-0.064721831	-4.087986307	0.000100767	0.001167876	0.837239094	DOWN
TRAK1	-0.389938048	0.206368801	-4.08543571	0.00010169	0.00117729	0.828612102	DOWN
SIN3A	0.273520737	0.096756321	4.08368654	0.000102328	0.001183382	0.822697852	UP
CYB561D1	-0.503351368	0.126903235	-4.18093177	0.000113571	0.001281154	0.815145615	DOWN
SP3P	-0.634489507	0.055474253	-4.084767439	0.000103834	0.001198167	0.812669688	DOWN
RPL26	0.392444009	0.210974317	4.074512322	0.000129185	0.001423865	0.809062405	UP
NSUN2	0.286606066	0.025251267	4.07960784	0.000103831	0.001198167	0.808913529	UP
THRA	0.384643523	0.114472171	4.07506186	0.000105531	0.00121542	0.793560673	UP
PGLS	-0.361738449	0.100994975	-4.074910247	0.000105589	0.00121542	0.793048833	DOWN
C9orf123	-0.334194426	0.102184193	-4.074684619	0.000105674	0.00121542	0.792287146	DOWN
OSBPL11	0.4555041	0.210365401	4.073068526	0.000106285	0.001221126	0.786832263	UP
TMEM216	-0.345058719	0.139025554	-4.071004049	0.000107072	0.001228242	0.779866	DOWN
OAT	0.714078113	0.397520326	4.070832497	0.000107137	0.001228242	0.779287229	UP
SENP1	0.362013383	-0.038014004	4.069309726	0.000107721	0.001233598	0.774150504	UP
CCDC99	0.337280092	0.162689505	4.051566157	0.000117925	0.00132321	0.771674784	UP
FBXO33	-0.248473622	0.0872319	-4.067125885	0.000108564	0.001241902	0.766786022	DOWN
LUC7L3	0.325514893	0.044800853	4.064950006	0.00010941	0.001250226	0.759450982	UP
HSPE1	-0.377994508	0.080158182	-4.064637875	0.000109531	0.001250266	0.758398981	DOWN
CDC16	0.378579647	-0.152652483	4.06411668	0.000109735	0.001251241	0.756642468	UP
GPATCH1	-0.783755478	0.102914417	-4.052993106	0.000120806	0.00134508	0.754648	DOWN
SRSF11	0.372775423	0.084642646	4.063495192	0.000109979	0.001251393	0.754548147	UP
TAF3	-0.433417237	0.013812565	-4.06347836	0.000109985	0.001251393	0.754491431	DOWN
PIGC	-0.316913701	0.026353135	-4.061661327	0.0001107	0.001258171	0.748369533	DOWN
POLR2L	-0.291087022	0.195357808	-4.060214388	0.000111272	0.001261195	0.743495842	DOWN
ANKS1A	-0.496795239	-0.036259134	-4.059861897	0.000111412	0.001261195	0.742308728	DOWN
CRBN	-0.390583702	-0.01816735	-4.059784889	0.000111443	0.001261195	0.742049389	DOWN
SCARNA17	-0.508710267	-0.02707906	-4.059783748	0.000111443	0.001261195	0.742045547	DOWN
FKSG2	-0.419648174	0.416199862	-4.057152361	0.000112493	0.001270591	0.733185868	DOWN
ING1	0.295535283	0.09474392	4.057100329	0.000112514	0.001270591	0.733010716	UP
EEF1G	0.267922845	-0.011583901	4.052166442	0.000114509	0.001290357	0.716409071	UP
ABCD3	0.426005074	-0.019855069	4.031379806	0.000125489	0.001393295	0.71135042	UP
PIGT	0.284833112	0.131117451	4.050215604	0.000115306	0.001297965	0.709848538	UP
RPUSD4	0.240968406	-0.005875315	4.046733497	0.000116744	0.001312749	0.698143651	UP
GRASP	0.656622018	-0.056827454	4.044710319	0.000117587	0.001320824	0.691345928	UP
MS4A1	-0.583926476	0.021995618	-4.068418994	0.000120787	0.00134508	0.689080976	DOWN
DDX5	0.351120779	-0.111755307	4.043299874	0.000118178	0.00132465	0.686608275	UP
MT1E	-0.748160688	0.000134039	-4.042569452	0.000118486	0.001326688	0.684155232	DOWN
TMTC3	0.311690678	0.111138118	4.037962145	0.000120442	0.001344951	0.668688874	UP
ESD	-0.343754078	-0.100304773	-4.037879739	0.000120477	0.001344951	0.668412351	DOWN
ZNF131	0.284438008	0.037365285	4.037829582	0.000120498	0.001344951	0.668244046	UP
OGT	0.296197562	-0.035841655	4.036912393	0.000120892	0.00134508	0.66516658	UP
BLZF1	-0.392886792	0.036801108	-4.035162763	0.000121645	0.001352042	0.659297292	DOWN
CBY1	0.468777643	-0.198531822	4.037325556	0.000126388	0.001400342	0.632822539	UP
HOXB2	0.447654418	-0.302469855	4.025359231	0.000125952	0.001396973	0.626441772	UP
MRPL22	-0.302640113	0.000409981	-4.022301482	0.000127325	0.001409244	0.61620492	DOWN
TMSB10	0.406804572	-0.128203592	4.02152544	0.000127676	0.001410215	0.613607681	UP
C1orf38	0.333713452	-0.128944062	4.021516982	0.00012768	0.001410215	0.613579375	UP
FGFBP3	0.532160831	-0.08340098	4.020159676	0.000128295	0.001415536	0.609037582	UP
ANKRD13A	-0.370704781	0.108649072	-4.016371851	0.000130029	0.001431671	0.596368239	DOWN
RPS14	-0.281924109	0.039920475	-4.015397087	0.000130478	0.001435127	0.593109181	DOWN
TMBIM4	-0.521720959	-0.096078409	-4.013293214	0.000131454	0.001444356	0.586076818	DOWN
LOC100129196	0.553181408	0.014571747	4.023702309	0.000133876	0.001464873	0.580514108	UP
KHSRP	0.435889362	-0.086245736	4.010611891	0.000132708	0.001456615	0.577117849	UP
CBX1	-0.394627497	-0.010053093	-4.009463838	0.000133248	0.001461028	0.573283138	DOWN
TCEAL6	0.47230653	0.023239799	4.008992428	0.00013347	0.00146195	0.571708755	UP
TET2	-0.45258377	-0.049429929	-4.007818126	0.000134026	0.001465	0.567787436	DOWN
SAMHD1	-0.437487244	0.036107536	-4.013486088	0.000136128	0.001482197	0.560670353	DOWN
AP3B1	-0.536348274	0.108269478	-4.004012455	0.000135842	0.001482197	0.555084519	DOWN
KRT81	-0.390402537	0.166924849	-4.003478208	0.000136099	0.001482197	0.553301906	DOWN
ZNF322	-0.410422481	0.082757196	-4.003350992	0.00013616	0.001482197	0.552877448	DOWN
SEC61G	-0.553483968	-0.00862742	-4.001268516	0.000137166	0.001491611	0.545930551	DOWN
APPBP2	0.435099854	0.232593751	3.996916676	0.000139291	0.001513166	0.531421129	UP
NUPL2	0.471083572	0.102411288	3.996849922	0.000140513	0.001522828	0.525001959	UP
LOC613126	-0.897502215	-0.172915772	-3.913470163	0.00019129	0.00195734	0.524471838	DOWN
ITPKB	-0.394693167	0.039644509	-3.994397207	0.000140536	0.001522828	0.523025824	DOWN
NOC2L	0.412324703	-0.105951998	3.994242593	0.000140613	0.001522828	0.52251074	UP
QARS	0.394420514	0.009644367	3.987912231	0.00014379	0.001555637	0.501433082	UP
ARPC1B	0.397700256	-0.2008709	3.981314121	0.000147174	0.001590622	0.479487797	UP
NDUFS7	-0.346402009	0.076541992	-3.980536214	0.000147578	0.001593359	0.476902089	DOWN
DNAJB2	0.434086371	-0.144326524	3.979139507	0.000148306	0.001599585	0.472260385	UP
ADSL	0.407127941	-0.076669571	3.978532235	0.000148624	0.00160119	0.470242567	UP
LOC100134663	-0.566948293	0.214275279	-3.98218461	0.000149233	0.001604677	0.470039906	DOWN
MED31	-0.373340342	0.147287679	-3.978276141	0.000148758	0.00160119	0.469391691	DOWN
KLHL26	0.633855928	-0.217568176	3.981306506	0.000166865	0.001756732	0.465514125	UP
FAM32A	0.334553408	-0.048505318	3.976645199	0.000149615	0.001607141	0.463973728	UP
COX4I1	-0.239043296	0.005081451	-3.973779983	0.000151132	0.001621788	0.454459138	DOWN
CKLF	-0.397465774	0.051916288	-3.972594152	0.000151764	0.001626919	0.45052267	DOWN
ZNFX1	0.479205988	-0.068958748	3.973780073	0.000152396	0.001632039	0.448407626	UP
CDK5R2	-0.417049653	0.206330404	-4.008313791	0.000159671	0.001696203	0.44068384	DOWN
LEPROT	-0.3821859	-0.166209409	-3.969147271	0.000153616	0.001643438	0.439084946	DOWN
CD164	-0.275082261	0.131704822	-3.968317336	0.000154065	0.001646576	0.436331988	DOWN
EAPP	-0.332984004	-0.208351971	-3.963917923	0.000156466	0.001670556	0.421745259	DOWN
LOC100505771	-0.446009738	0.092852218	-3.962408267	0.000157299	0.001677749	0.416742344	DOWN
PITPNB	-0.296092522	0.099621832	-3.95990692	0.000158687	0.001690854	0.40845585	DOWN
SMS	0.45498184	0.134216847	3.958870228	0.000159266	0.001695313	0.405022518	UP
SKI	-0.521001268	-0.027021261	-3.958568116	0.000159436	0.001695406	0.404022095	DOWN
SNIP1	0.427450594	-0.067394119	3.956931886	0.000160354	0.001700593	0.398604718	UP
MAPK1	-0.28229541	-0.016570899	-3.95684005	0.000160406	0.001700593	0.398300703	DOWN
SSR3	-0.521258753	0.10251367	-3.955068435	0.000161407	0.001708547	0.392436876	DOWN
UPF1	0.2499502	0.036442589	3.954720096	0.000161604	0.001708547	0.391284127	UP
FBRS	0.270003583	-0.014161208	3.954655242	0.000161641	0.001708547	0.391069515	UP
TTC39C	-0.265147739	0.075643169	-3.954075863	0.00016197	0.001710315	0.389152361	DOWN
PEF1	0.314498332	-0.04958795	3.950683761	0.00016391	0.001729068	0.377931777	UP
SNRPG	-0.363427086	0.087962142	-3.945666397	0.000166819	0.001756732	0.361346995	DOWN
RETSAT	0.618797036	-0.199690935	3.947994815	0.000168213	0.001763898	0.357128491	UP
MGRN1	0.31513556	-0.083851082	3.944298924	0.000167621	0.001761436	0.356829316	UP
FAM102A	0.311917257	-0.11248126	3.94425841	0.000167645	0.001761436	0.356695488	UP
STOM	0.37591357	0.130736948	3.943836026	0.000167893	0.001762294	0.355300294	UP
FAM13B	-0.296374831	-0.007124198	-3.941758212	0.00016912	0.001771653	0.34843846	DOWN
MRPL39	-0.382357445	0.173561304	-3.94143227	0.000169313	0.001771921	0.347362279	DOWN
TMEM81	0.607233261	-0.279637578	3.96948905	0.000175711	0.001833434	0.342114696	UP
LOC642236	-0.439493631	-0.039477481	-3.939208607	0.000170637	0.001784011	0.34002191	DOWN
SUMO3	0.359722809	0.057783731	3.935511509	0.00017426	0.001820088	0.322007859	UP
TMEM208	-0.343802018	0.019659902	-3.92995712	0.000176253	0.001837269	0.309512657	DOWN
GSDMB	0.409044517	-0.1471642	3.927785339	0.000177596	0.001849451	0.302357681	UP
PSMD9	0.235578323	-5.04E-05	3.926845264	0.000178181	0.001853713	0.299261419	UP
YWHAH	0.470922301	0.108500537	3.923083262	0.000180539	0.0018764	0.286875799	UP
MTMR6	-0.377411234	0.03219881	-3.920329348	0.000182284	0.001891286	0.277814217	DOWN
POMP	-0.642956394	-0.221470712	-3.920258715	0.000182329	0.001891286	0.277581862	DOWN
TMEM170A	-0.265176321	0.0206516	-3.919756568	0.000182649	0.001892748	0.275930064	DOWN
HDGFRP2	0.608951714	-0.074586956	3.951019952	0.000189246	0.001942331	0.274600319	UP
CAMKK2	-0.310490426	0.057996662	-3.916931073	0.00018446	0.00190964	0.266638372	DOWN
BTK	0.585803602	-0.320536822	3.91819861	0.000185111	0.00191263	0.265094889	UP
HEBP2	-0.429708327	-0.164555962	-3.916058901	0.000185022	0.00191263	0.263771137	DOWN
TRAF3IP1	0.608188062	-0.070880254	3.916597949	0.000186146	0.001919573	0.259841582	UP
CDC42EP3	0.300399773	0.251803474	3.914344812	0.000186133	0.001919573	0.2581374	UP
TMEM158	-0.654806764	0.040894021	-3.912287504	0.000187473	0.001931377	0.251377815	DOWN
SCAF11	-0.403345659	0.04294868	-3.911412351	0.000188046	0.001935395	0.248503105	DOWN
IFITM2	-0.423107162	0.055859774	-3.909977244	0.00018899	0.001942331	0.243790001	DOWN
TMEM57	0.398010642	-0.011118817	3.909550207	0.000189272	0.001942331	0.242387776	UP
BUD31	0.327389091	-0.014889301	3.908945518	0.000189671	0.001944542	0.240402392	UP
LOC100652840	-0.289494903	0.114465023	-3.908110072	0.000190224	0.001948324	0.237659698	DOWN
YBEY	-0.512993571	-0.024719909	-3.887020281	0.000207941	0.002093271	0.236877718	DOWN
CCT7	0.240025172	-0.016935505	3.904362437	0.000192725	0.00197012	0.22536148	UP
POLR3GL	0.310642018	0.02277369	3.904460074	0.000194179	0.001981146	0.220052902	UP
AP3M2	-0.432825743	0.073297885	-3.902362934	0.000194072	0.001981146	0.218803217	DOWN
ZBTB2	0.329714683	0.085073365	3.900409173	0.000195397	0.001991657	0.212397199	UP
PLK2	0.960812823	0.326037941	3.901230983	0.000196371	0.001996294	0.20948186	UP
OSTC	-0.362641444	-0.075966471	-3.899050894	0.000196323	0.001996294	0.207944945	DOWN
NKG7	-0.381558746	-0.043916754	-3.898911589	0.000196419	0.001996294	0.20748838	DOWN
CCNL2	0.330642066	-0.095496092	3.894922955	0.000199164	0.002022253	0.194420623	UP
SRCAP	0.357521674	-0.202335339	3.892681032	0.000200724	0.00203613	0.18707954	UP
TCP1	0.368577547	-0.074021933	3.892138505	0.000201103	0.00203802	0.185303491	UP
FAM136A	0.346726148	0.070656232	3.889840207	0.000202716	0.002052404	0.177781527	UP
NDRG3	0.632729938	0.046917694	3.893264783	0.000203492	0.002057248	0.177744433	UP
SNURF	-0.50691429	-0.062665285	-3.888611445	0.000203584	0.002057248	0.173761231	DOWN
KRAS	-0.277910972	-0.063954921	-3.887669361	0.000204252	0.002062024	0.170679487	DOWN
STAT3	0.42436721	-0.018832466	3.885242631	0.000205981	0.002077501	0.162743519	UP
ZNF681	-0.429568789	0.054988534	-3.883894306	0.000206948	0.002085264	0.15833565	DOWN
TOR3A	0.290496026	-0.077128504	3.882080431	0.000208256	0.002094448	0.152407487	UP
7-Sep	-0.294174332	-0.130541839	-3.880902966	0.000209109	0.002101029	0.148560274	DOWN
PDE6D	0.426082422	-0.00787201	3.878843991	0.000210609	0.00211409	0.141834762	UP
CBX5	-0.334421781	0.005672362	-3.877486171	0.000211604	0.00212206	0.137400872	DOWN
ZNHIT6	-0.389017169	0.049019936	-3.87652997	0.000212307	0.002125241	0.134279083	DOWN
SAT2	0.267100577	-0.042039055	3.876508064	0.000212323	0.002125241	0.134207572	UP
ST3GAL5	-0.331716286	-0.039422694	-3.8745147	0.000213796	0.002137963	0.127701398	DOWN
DOCK5	-0.662374014	0.134806132	-3.83249954	0.000265906	0.002545856	0.114917895	DOWN
GPATCH4	0.452566155	-0.036117575	3.869862819	0.000217273	0.002170672	0.112526983	UP
C11orf67	-0.551263479	0.079722613	-3.868211089	0.00021852	0.002181072	0.107142062	DOWN
GADD45B	0.414978305	-0.056719139	3.867661223	0.000218937	0.00218317	0.105349754	UP
ALDH18A1	0.321058197	0.191774663	3.865921796	0.00022026	0.002194295	0.099681186	UP
HCG26	0.592043291	0.255395002	3.867414407	0.000220797	0.00219736	0.099134901	UP
DEM1	0.409066331	0.067438073	3.864975133	0.000220983	0.00219736	0.096596868	UP
RPL6	0.226645686	0.184227342	3.861774677	0.000223446	0.002219757	0.086173333	UP
RALGAPA2	-0.5094769	0.107109919	-3.860201941	0.000224665	0.002229778	0.081053278	DOWN
AKIRIN2	-0.304070239	0.076909721	-3.855296138	0.000228511	0.002265817	0.065091628	DOWN
ZBTB6	0.641439375	-0.169920159	3.87596061	0.000233872	0.002312465	0.065065183	UP
MANF	0.324770087	0.157444555	3.851868311	0.000231235	0.00229068	0.05394706	UP
RHBDD1	-0.648899865	0.044698454	-3.85464943	0.00029587	0.002789781	0.05236105	DOWN
SLFN11	0.323114325	-0.016278365	3.849521237	0.000233118	0.002307173	0.046320182	UP
IER5	-0.408187181	0.012788148	-3.848305764	0.000234099	0.002312551	0.042371731	DOWN
ORMDL2	-0.353155224	-0.129763899	-3.8466369	0.000235453	0.002323749	0.036951846	DOWN
RIN2	0.775058553	0.134360491	3.856208018	0.000238954	0.002349531	0.034148444	UP
SPG7	0.321256717	-0.160368688	3.843589162	0.000237944	0.002346141	0.027058051	UP
ICOS	-0.373524107	0.090929144	-3.843222116	0.000238245	0.002346677	0.025866881	DOWN
NOP10	-0.309008023	0.088148569	-3.842982932	0.000238442	0.002346677	0.025090706	DOWN
PHF20L1	-0.281881229	0.150362005	-3.841810021	0.000239409	0.002351817	0.021284973	DOWN
KIF27	-0.33411957	0.003971097	-3.841002515	0.000240077	0.00235619	0.018665331	DOWN
OGFR	-0.274353797	-0.035097834	-3.840051805	0.000240866	0.002361476	0.015581608	DOWN
PRR14L	-0.71994498	-0.008297137	-3.858203134	0.000245999	0.002405218	0.015192119	DOWN
NDUFA2	-0.248706947	0.072262818	-3.839815227	0.000241063	0.002361476	0.014814324	DOWN
WDR46	0.627720052	-0.291971108	3.844999871	0.000246211	0.002405218	0.004036495	UP
REXO2	-0.278528855	0.063143764	-3.835925826	0.000244318	0.002391152	0.002204693	DOWN
LOC148413	0.530119824	-0.067360273	3.834897273	0.000247006	0.002408533	-0.006351365	UP
SLC38A2	-0.361814054	-0.07437091	-3.832985094	0.000246808	0.002408533	-0.00732344	DOWN
ARPC5	-0.409717181	-0.227510192	-3.831389159	0.000248169	0.002417642	-0.012492243	DOWN
PLEKHG4	0.61997882	-0.089210935	3.898434546	0.000340778	0.003113242	-0.020846325	UP
PSMD13	0.457280264	-0.333339057	3.828183906	0.000250924	0.002442232	-0.022868682	UP
TRIM56	0.47459662	-0.067776187	3.825759466	0.000253027	0.002460439	-0.030713386	UP
15-Sep	-0.323093752	-0.151816903	-3.825430004	0.000253314	0.002460967	-0.031779151	DOWN
MMGT1	-0.311332365	0.15061808	-3.825079294	0.00025362	0.002461363	-0.032913583	DOWN
KIAA1967	0.413192171	-0.095343462	3.824849778	0.000253821	0.002461363	-0.033655951	UP
TBC1D3F	0.283012754	-0.077073235	3.824149021	0.000254434	0.002463998	-0.03592236	UP
CEP120	0.342207642	0.054143486	3.824006227	0.000254559	0.002463998	-0.036384151	UP
C9orf78	0.498581619	0.041821722	3.823151736	0.000255308	0.002468993	-0.03914731	UP
UBL3	-0.264867405	0.135741818	-3.822173648	0.000256169	0.002475052	-0.042309613	DOWN
SLC5A3	-0.523297644	0.030685596	-3.82121682	0.000257014	0.002480945	-0.045402641	DOWN
ATP5J2	-0.308500813	0.157385372	-3.820090191	0.000258012	0.002488306	-0.049043873	DOWN
OSTCP1	-0.373124709	0.007067299	-3.819458372	0.000258573	0.002491446	-0.051085567	DOWN
ZNF182	0.39171821	0.05328407	3.816424835	0.000261284	0.002515275	-0.060885045	UP
HNRNPA3	-0.30683239	-0.03134498	-3.816004145	0.000261662	0.002516623	-0.062243606	DOWN
RASAL3	0.284150427	0.009022105	3.815070842	0.000262503	0.002522414	-0.065257213	UP
PARP3	0.538204223	0.136667135	3.801090751	0.000290638	0.00275026	-0.068002654	UP
IK	0.308391548	-0.054995912	3.81296746	0.000264407	0.002536272	-0.072047088	UP
IMMT	0.280251345	-0.065479442	3.812947691	0.000264425	0.002536272	-0.072110889	UP
LOC284889	-0.835992996	-0.070382318	-3.811808865	0.000265461	0.002543905	-0.075786006	DOWN
SLC25A36	-0.257876316	0.064572024	-3.807044425	0.00026984	0.002581185	-0.091153105	DOWN
HLA-G	0.63908404	-0.173251904	3.853556279	0.000285148	0.002708007	-0.092355259	UP
GRIPAP1	0.292316873	-0.098564823	3.806005597	0.000270804	0.002588063	-0.094501938	UP
EXOC7	0.28429694	0.042346539	3.803752255	0.000272906	0.002605795	-0.101763774	UP
CCDC115	0.547339959	-0.087734674	3.803120249	0.000273498	0.002609094	-0.103799998	UP
FCER1G	-0.335199731	-0.004580018	-3.802305889	0.000274263	0.002612792	-0.106423392	DOWN
FGD3	-0.374691507	-0.115521389	-3.802181553	0.00027438	0.002612792	-0.106823897	DOWN
CAPN2	0.309515439	-0.222700799	3.801452251	0.000275067	0.002616978	-0.109172899	UP
AP3S1	-0.316943972	0.195774541	-3.801101059	0.000275399	0.002617775	-0.110303939	DOWN
EPB41L4A-AS1	-0.345148951	-0.035441964	-3.788389212	0.000287657	0.002729386	-0.151194307	DOWN
PPP1R16B	-0.295620891	0.246496091	-3.787027174	0.000289001	0.002739678	-0.155569926	DOWN
MYO18A	0.464174287	-0.380036926	3.788368607	0.000289726	0.002744091	-0.156222035	UP
NUDC	0.30887586	-0.204001836	3.783988579	0.000292021	0.002760876	-0.165327608	UP
KIAA0664	0.560703772	-0.061531272	3.787208859	0.000295172	0.002785688	-0.170181832	UP
RNF8	0.482297443	-0.024404378	3.78320208	0.000294883	0.002785445	-0.172785356	UP
KLF14	-0.750616066	0.379057977	-3.783412806	0.000299008	0.002816861	-0.18230725	DOWN
TSC1	0.461599644	-0.183752573	3.775734214	0.000300376	0.00282723	-0.191806788	UP
DHH	-0.464553585	0.145957199	-3.855383854	0.000329654	0.003040952	-0.191868812	DOWN
PABPC4	0.659446182	-0.283903945	3.77868092	0.000301629	0.002833975	-0.192282768	UP
PRELID1	-0.347310758	-0.082393693	-3.774549778	0.000301594	0.002833975	-0.19560302	DOWN
ITFG3	0.31345127	-0.03146062	3.774187559	0.000301967	0.00283463	-0.1967638	UP
MRPL19	-0.334559872	-0.15139323	-3.772952748	0.000303243	0.002844081	-0.200720339	DOWN
C21orf2	0.453885995	-0.214036583	3.773432357	0.000304874	0.002854316	-0.204063019	UP
HSPA5	0.341234272	-0.012337929	3.771641149	0.000304604	0.002854311	-0.204921924	UP
APPL1	-0.383728026	-0.006983859	-3.769840843	0.000306481	0.002866819	-0.21068737	DOWN
SLIRP	-0.587883364	-0.082827029	-3.768197499	0.000308204	0.00288039	-0.215948466	DOWN
A2ML1	-0.793926005	0.332554123	-3.766418247	0.000314476	0.002933812	-0.231431284	DOWN
CEP97	-0.702268525	0.031084474	-3.762583562	0.000314161	0.002933467	-0.233909112	DOWN
FAM129B	-0.330557451	-0.055810505	-3.761370749	0.000315463	0.002940422	-0.237786793	DOWN
RCAN3	-0.386234014	0.028694126	-3.759939833	0.000317004	0.002951547	-0.242360678	DOWN
PPP1R12C	0.403895817	-0.177581891	3.759745294	0.000317215	0.002951547	-0.242982422	UP
HSPA8	0.326233036	0.030837365	3.758369207	0.000318705	0.002961386	-0.247379735	UP
DDX17	-0.416331228	-0.108619321	-3.758251962	0.000318832	0.002961386	-0.247754342	DOWN
GPANK1	0.249129637	-0.083847428	3.759622396	0.00031955	0.002965447	-0.248179236	UP
MRPL44	0.32217322	0.012833108	3.756915499	0.000320287	0.002969677	-0.25202386	UP
BAP1	0.61510546	-0.456659365	3.756573455	0.00032066	0.002970532	-0.253116396	UP
TCEA2	0.505374281	-0.103868091	3.756490527	0.000322971	0.002986702	-0.258168343	UP
NELL2	-0.514096915	0.168905299	-3.754631348	0.000322787	0.002986702	-0.259318433	DOWN
SRSF2	0.385482127	0.283836091	3.753156081	0.000324412	0.002997411	-0.264028129	UP
ENO2	0.435810889	-0.443864534	3.748403382	0.0003297	0.003040952	-0.279191966	UP
PPP1R7	0.293213139	-0.135957433	3.747794637	0.000330383	0.003044597	-0.281133238	UP
COX7B	-0.382138541	0.207508669	-3.74721301	0.000331037	0.003047967	-0.282987822	DOWN
MECP2	0.245933425	0.141256903	3.746681681	0.000331636	0.00305082	-0.284681847	UP
C9orf69	0.348308118	0.00315082	3.746377372	0.000331979	0.003051323	-0.285651994	UP
COX1	-0.515210152	0.096288971	-3.743187236	0.000335598	0.003081906	-0.295818906	DOWN
BCAS4	-0.397527018	0.026643051	-3.742927308	0.000335895	0.003081952	-0.296647023	DOWN
ZC3H7A	-0.354478307	-0.049525172	-3.741029576	0.000338067	0.003099195	-0.302691878	DOWN
ZNF45	0.486891524	-0.057750726	3.743232118	0.000340205	0.003110697	-0.305210912	UP
MORF4L1	0.327730357	0.04106664	3.74009868	0.000339138	0.003106315	-0.305656275	UP
ATP6V1D	-0.330814594	0.060955567	-3.739368919	0.000339979	0.003110697	-0.307979802	DOWN
TIMM9	-0.416984187	-0.149713943	-3.738279354	0.00034124	0.003114768	-0.311448336	DOWN
NBPF3	0.310628428	-0.024327932	3.737707859	0.000341902	0.003118125	-0.313267353	UP
EMBP1	-0.533739646	0.023776364	-3.736746945	0.000343019	0.003125616	-0.316325418	DOWN
TGFBR2	-0.258532795	0.092448481	-3.735144846	0.00034489	0.00313995	-0.32142279	DOWN
FGR	0.535014766	-0.252571238	3.734773621	0.000345324	0.003141202	-0.322603692	UP
BLCAP	0.335555177	-0.007873678	3.732932735	0.000347488	0.003158165	-0.328458496	UP
ZNF138	-0.48614555	0.152083079	-3.725097877	0.000387726	0.003446814	-0.329926882	DOWN
UPF3B	0.360648773	0.017000468	3.731231017	0.000349499	0.003173717	-0.333868872	UP
SUMO1P3	0.497963022	-0.112849532	3.733438946	0.000351664	0.003190636	-0.336277885	UP
LONP2	-0.324474817	-0.1534747	-3.727517529	0.000353927	0.003208413	-0.345669346	DOWN
PFDN4	-0.510751164	0.021886101	-3.726723021	0.000354881	0.003214307	-0.348193005	DOWN
TPD52	-0.42514775	0.04831982	-3.726233948	0.00035547	0.003216882	-0.349746298	DOWN
INTS4	-0.336070187	0.097530232	-3.725289115	0.00035661	0.003224437	-0.352746668	DOWN
EPM2AIP1	0.391648854	0.2232686	3.724593866	0.000357451	0.003229278	-0.354954132	UP
STX4	0.273051231	-0.111678757	3.723889304	0.000358305	0.00323423	-0.357190864	UP
LMO4	-0.373647072	-0.007812245	-3.72275392	0.000359686	0.003243921	-0.360794675	DOWN
KIAA1539	0.553510359	-0.314378089	3.720036125	0.000404929	0.003575688	-0.364194385	UP
TNFRSF12A	0.70220354	-0.101475427	3.724191176	0.000362822	0.003267944	-0.365562415	UP
MZT2B	-0.253559262	0.076803695	-3.720071287	0.000362967	0.003267944	-0.369306505	DOWN
LINC00116	-0.353694394	-0.055079897	-3.719721836	0.000363397	0.003269027	-0.37041497	DOWN
RPS3	-0.483736195	-0.071292156	-3.718864002	0.000364454	0.003275745	-0.37313573	DOWN
RPL36A	-0.345036754	0.091675155	-3.717517433	0.000366118	0.003287911	-0.377405694	DOWN
ZNF395	0.306001621	-0.13885435	3.715158202	0.000369052	0.003311445	-0.384884164	UP
SMARCA2	-0.373567812	-0.080379562	-3.711477772	0.000373674	0.003350071	-0.396543962	DOWN
SNW1	0.248346903	0.059322156	3.710715414	0.000374638	0.003355868	-0.39895813	UP
HABP4	0.350978128	-0.081289835	3.708532383	0.000377412	0.003375294	-0.405869211	UP
BACH2	-0.48585562	0.35571555	-3.708506384	0.000377445	0.003375294	-0.405951501	DOWN
MYO9B	-0.391087368	-0.019212766	-3.707578412	0.000378631	0.003383031	-0.408888407	DOWN
PACS1	-0.416125617	-0.114508284	-3.706214992	0.000380378	0.003392253	-0.4132025	DOWN
PLAA	0.349998566	-0.106992492	3.70615469	0.000380456	0.003392253	-0.41339328	UP
METTL21D	0.280730828	-0.071826366	3.706022705	0.000380626	0.003392253	-0.413810838	UP
TMX2	0.286198731	-0.081290815	3.704006253	0.000383226	0.003412553	-0.420188936	UP
PPP1R10	0.339045981	-0.033464707	3.703689141	0.000383637	0.003413333	-0.421191746	UP
ZGPAT	0.242364842	-0.099161947	3.699264129	0.000389409	0.003458868	-0.435178706	UP
UTP23	-0.299598124	0.048257391	-3.696975489	0.000392427	0.003482746	-0.442408179	DOWN
RPL36	-0.289010885	-0.004239301	-3.696216102	0.000393433	0.003488747	-0.444806267	DOWN
GJD3	-0.446453167	0.174429515	-3.762197504	0.000427634	0.003744893	-0.446187121	DOWN
TFCP2	0.244115781	0.091686487	3.692986865	0.000397739	0.003523978	-0.455000051	UP
FLNA	0.872556283	-0.667456822	3.691890614	0.000401817	0.003557127	-0.462904128	UP
SDC4	0.668590034	-0.354903937	3.691322798	0.000402586	0.003557968	-0.464692589	UP
H2AFX	0.360632138	-0.090175889	3.68951013	0.000402426	0.003557968	-0.46596803	UP
XCL2	-0.498922271	0.264601021	-3.689064276	0.000408356	0.003602938	-0.476332393	DOWN
STXBP5	-0.395959244	-0.007448538	-3.682167121	0.000412497	0.003636444	-0.489108695	DOWN
TRAPPC8	-0.246620629	0.104411829	-3.67637444	0.000420611	0.003704882	-0.507340502	DOWN
THYN1	0.313413062	0.082660206	3.676123924	0.000420965	0.003704915	-0.50812851	UP
PGRMC1	0.618630945	0.29614158	3.704380532	0.000491584	0.004187587	-0.510795607	UP
IMP3	-0.425898449	-0.072166603	-3.675159296	0.000422332	0.003711307	-0.511162432	DOWN
CTR9	0.239751092	0.046536517	3.675115915	0.000422394	0.003711307	-0.511298857	UP
SLC10A3	0.381181366	-0.024778436	3.674694023	0.000422993	0.003713485	-0.512625593	UP
CLEC2B	-0.358381684	-0.046061536	-3.674121047	0.000423808	0.003717553	-0.514427269	DOWN
RPL36AP40	-0.263098296	0.139736635	-3.672197446	0.000426556	0.003738551	-0.520474411	DOWN
CROCCP2	0.351772465	-0.15675286	3.670115637	0.000429548	0.003758546	-0.527016357	UP
CCNJ	0.543559313	0.083103483	3.669607268	0.000430282	0.003761852	-0.52861347	UP
KBTBD2	0.329578449	0.016982061	3.66880397	0.000431444	0.003768893	-0.531136823	UP
RNF6	0.33830691	-0.010112065	3.665824085	0.00043578	0.003803629	-0.540493912	UP
AFTPH	-0.181211459	0.102195989	-3.6654927	0.000436265	0.003804719	-0.541534152	DOWN
HS6ST1	0.349105801	0.106478727	3.663913739	0.000438582	0.003821771	-0.5464897	UP
C3orf19	-0.302321594	-0.135658623	-3.66199741	0.000441409	0.003841441	-0.552502022	DOWN
GTF2F2	-0.342138852	0.086113963	-3.661891704	0.000441566	0.003841441	-0.552833601	DOWN
ZBP1	-0.430968474	0.01577521	-3.66419954	0.000446774	0.003883554	-0.558789697	DOWN
HNRNPH3	0.235406704	-0.057898704	3.657370068	0.000448309	0.003893693	-0.567010643	UP
C10orf46	-0.349088326	0.010020209	-3.656852549	0.000449087	0.003897248	-0.568632463	DOWN
MRPL49	0.283325048	-0.034528582	3.656307666	0.000449907	0.003901165	-0.570339859	UP
RPL36AL	-0.298898466	-0.090229277	-3.653223885	0.000454578	0.003938433	-0.579999479	DOWN
MPP7	-0.604632862	-0.008603076	-3.651703554	0.000456897	0.003955287	-0.584759608	DOWN
PPP1R21	0.266709134	-0.04476233	3.646080851	0.000465574	0.0040271	-0.602351851	UP
HIST1H4B	-0.520468579	-0.034044222	-3.644818464	0.000467543	0.004040828	-0.606298918	DOWN
CPT1A	-0.493184374	0.013012635	-3.645708972	0.000469069	0.004044097	-0.607724332	DOWN
FAM134C	0.440464813	-0.096690461	3.644124134	0.00046863	0.004044097	-0.608469443	UP
MED21	-0.515274134	-0.031950288	-3.643892391	0.000468993	0.004044097	-0.609193822	DOWN
TMEM60	-0.276696773	0.125124042	-3.642084661	0.000471835	0.004064629	-0.614843258	DOWN
ZDHHC7	0.324254353	0.029803949	3.641280511	0.000473105	0.004072247	-0.617355706	UP
RBL2	0.309388819	0.039912993	3.638889301	0.0004769	0.004101569	-0.624824332	UP
METTL14	0.251396489	-0.207337806	3.6384668	0.000477573	0.004101581	-0.626143591	UP
IER2	0.393984906	-0.006477812	3.638401568	0.000477677	0.004101581	-0.62634727	UP
FLJ11235	-0.375439756	0.354568232	-3.637163679	0.000479656	0.004113998	-0.630211895	DOWN
SEC13	0.232075456	-0.177745715	3.637010236	0.000479902	0.004113998	-0.630690872	UP
LINGO1	0.323591485	0.068578731	3.636265785	0.000481096	0.004120895	-0.633014483	UP
PTP4A2	0.200990911	-0.049652138	3.635913123	0.000481663	0.004122409	-0.634115108	UP
KIAA1147	0.382009999	-0.115990425	3.635361499	0.00048255	0.004126666	-0.635836519	UP
HSPA1A	0.81655152	-0.059376061	3.63392599	0.000484868	0.004143133	-0.640315325	UP
PSMA4	-0.297482124	-0.075102653	-3.633331012	0.000485832	0.004148015	-0.642171291	DOWN
ADAR	0.237835933	-0.040674527	3.630062214	0.000491159	0.004187587	-0.652364036	UP
SIRT7	0.317433261	0.043384632	3.629759269	0.000491655	0.004187587	-0.653308343	UP
RAB7L1	0.492663127	-0.077460322	3.628318417	0.000494023	0.004204368	-0.657798835	UP
CYBA	-0.401953255	-0.356731709	-3.626145074	0.000497615	0.004231532	-0.66456974	DOWN
SERBP1	0.192012076	-0.03373943	3.625711337	0.000498335	0.004234247	-0.665920671	UP
FAM46C	0.566559269	0.182536401	3.62532684	0.000498974	0.004236271	-0.667118141	UP
HAUS4	0.408480179	0.063449957	3.630904885	0.000505806	0.004287389	-0.671361066	UP
CASP10	0.380602099	-0.071914965	3.623825711	0.000501476	0.004254096	-0.671792345	UP
NEK1	-0.60934242	0.029970225	-3.603028695	0.000554516	0.004633386	-0.67480286	DOWN
NBEAL1	-0.221897144	-0.023449627	-3.615233791	0.000516028	0.004370524	-0.698518956	DOWN
PPHLN1	-0.327182463	-0.016493348	-3.612773677	0.000520268	0.004402905	-0.706163126	DOWN
GRPEL2	-0.322500749	0.012016635	-3.610677139	0.000523907	0.004430156	-0.712674615	DOWN
EMILIN2	0.444379713	-0.003880837	3.608865943	0.00052707	0.004453343	-0.718297683	UP
ZMYND19	0.423717254	-0.046377542	3.609593988	0.000528977	0.004465882	-0.720068527	UP
TRANK1	0.377640238	-0.085441032	3.607511895	0.000529447	0.004466285	-0.722500149	UP
SIDT2	0.366116127	-0.093486895	3.606185968	0.000531784	0.004482243	-0.726614236	UP
TMEM209	0.327695847	0.266400423	3.605924665	0.000532246	0.004482243	-0.727424879	UP
TWISTNB	-0.358976569	0.068910922	-3.605718375	0.000532611	0.004482243	-0.728064824	DOWN
ASPH	-0.489364257	0.046780935	-3.606395319	0.000534619	0.004495565	-0.729980024	DOWN
SPATA13	-0.494722792	-0.071563487	-3.60401464	0.000535633	0.004500509	-0.733349073	DOWN
VARS	-0.511416414	0.011510231	-3.611652803	0.000542654	0.004552266	-0.735292316	DOWN
NDNL2	0.367003332	0.125649405	3.60146553	0.000540185	0.004535151	-0.741251938	UP
MCTS1	-0.417976449	-0.154491696	-3.599261801	0.00054415	0.004561191	-0.748080777	DOWN
PRIC285	-0.374519864	0.049579708	-3.598300515	0.000549155	0.004599498	-0.75503458	DOWN
ZNF140	0.423735375	0.186035191	3.589451815	0.000614392	0.005022528	-0.755563625	UP
ZNF234	-0.319423091	0.182382634	-3.597560412	0.000550502	0.004607133	-0.757323278	DOWN
FAM172A	-0.777589284	-0.013802706	-3.594986221	0.000551921	0.004615351	-0.761321171	DOWN
ZNF776	0.399846719	-0.027564911	3.59428481	0.000556504	0.00463673	-0.767448696	UP
HM13	-0.443460114	-0.08346752	-3.592808436	0.000555919	0.00463673	-0.76806084	DOWN
COX7C	-0.287833286	0.058233723	-3.592639993	0.00055623	0.00463673	-0.768582005	DOWN
EP300	-0.407147439	0.006855539	-3.592400916	0.000556671	0.00463673	-0.769321681	DOWN
FBXO4	0.584576535	0.105722946	3.581027732	0.000621643	0.005063569	-0.770464997	UP
KAT6A	-0.437871935	0.09865654	-3.5900606	0.000561004	0.004669143	-0.776560449	DOWN
C7orf74	0.600944711	0.061690396	3.588441064	0.000564021	0.004690563	-0.781567789	UP
BAG1	0.266927702	-0.127224146	3.587237591	0.000566273	0.00470559	-0.785287672	UP
NAPG	-0.265782142	0.065528656	-3.586309752	0.000568016	0.004713978	-0.788154962	DOWN
MLLT6	0.287349685	-0.173782845	3.58622511	0.000568175	0.004713978	-0.788416503	UP
PIK3R5	0.527031449	-0.409753195	3.585495663	0.000569548	0.004721668	-0.79067029	UP
MOB1A	-0.260004553	0.008889544	-3.585125787	0.000570246	0.004723747	-0.791812978	DOWN
LPCAT1	0.416091069	-0.052759175	3.579699028	0.000580576	0.004805552	-0.808568438	UP
ASTE1	0.266936463	0.060156251	3.5774774	0.000584856	0.00483719	-0.81542254	UP
EML3	0.643225505	-0.43404087	3.57871703	0.000585886	0.004841922	-0.815480175	UP
CYLD	0.314934588	0.002182136	3.575805075	0.000588097	0.004856399	-0.820579906	UP
NPEPL1	0.332535904	-0.165012138	3.575451435	0.000588785	0.004858281	-0.82167029	UP
DYNLT1	-0.267508039	0.168980694	-3.57315517	0.000593269	0.004891458	-0.828748495	DOWN
EID1	0.284349989	-0.120881855	3.571069452	0.000597369	0.004921426	-0.835174828	UP
NDUFB3	-0.395058687	-0.014985101	-3.570182963	0.00059912	0.004932007	-0.837905374	DOWN
CCL28	-0.671918318	0.064794033	-3.547946424	0.000767071	0.005970497	-0.839652665	DOWN
MRPL23	-0.407050048	-0.037611162	-3.569157312	0.000601152	0.004944882	-0.841063947	DOWN
TCEAL5	0.447940067	0.08496224	3.568167515	0.000603119	0.004953414	-0.844111481	UP
CDK6	-0.326827882	0.026518731	-3.568163779	0.000603126	0.004953414	-0.844122982	DOWN
CALR	0.311251831	-0.128795324	3.566059209	0.000607329	0.004984058	-0.850600792	UP
SURF6	0.41030111	0.047222795	3.566780873	0.000609404	0.004993336	-0.852204794	UP
RASSF1	0.338308752	-0.122771265	3.565373149	0.000608705	0.004991475	-0.852711866	UP
PPM1D	0.353176933	0.107511533	3.563862764	0.000611745	0.00500549	-0.857358426	UP
C4orf48	-0.359614455	0.052320866	-3.563818095	0.000611835	0.00500549	-0.857495825	DOWN
RIPK3	0.436735001	-0.096078197	3.562787011	0.000617471	0.005043795	-0.864473072	UP
DAD1	-0.263857587	-0.067085795	-3.560374125	0.000618821	0.005050916	-0.86808542	DOWN
SMG1	-0.256952234	0.009621445	-3.559814265	0.000619964	0.005056339	-0.869806185	DOWN
APOL3	0.288719287	0.032106124	3.558912705	0.000621808	0.005063569	-0.87257677	UP
CREB3L1	-0.424422888	0.178079707	-3.557396633	0.000624922	0.005085004	-0.877234663	DOWN
TCF12	-0.543681644	0.034124809	-3.555831003	0.000628152	0.005107361	-0.882043297	DOWN
CHPF2	0.394322306	-0.127932997	3.555485269	0.000628868	0.005109249	-0.883104966	UP
NCAPH2	0.248834669	0.014948469	3.554231246	0.00063147	0.005126447	-0.886955152	UP
ZEB1	-0.645074028	-0.098436375	-3.534537864	0.000698185	0.005544563	-0.887440759	DOWN
ZNF3	0.289009751	-0.179323052	3.552963502	0.00063411	0.005143935	-0.890846458	UP
HBA1	-0.47385925	0.169019666	-3.561368592	0.000644059	0.005200692	-0.893493863	DOWN
TMEM222	-0.322719585	-0.001779542	-3.552095315	0.000635925	0.005154698	-0.893510749	DOWN
RMI2	-0.503927893	0.21394001	-3.558105935	0.000642499	0.005192057	-0.894842277	DOWN
NAIF1	0.281151819	0.060191394	3.550655638	0.000638945	0.005175206	-0.897927782	UP
SOX8	-0.407233567	0.104379228	-3.55042026	0.00063944	0.00517525	-0.898649812	DOWN
ZNF224	0.303667855	0.031478027	3.54950998	0.000641357	0.005186799	-0.901441807	UP
IGJ	0.798044106	0.139906654	3.547773417	0.000648711	0.005230261	-0.910502276	UP
MPP1	0.434928329	-0.303446947	3.546431837	0.000647882	0.005227571	-0.910879162	UP
EIF2B4	0.344035304	0.052032491	3.545521579	0.000649824	0.005235245	-0.913668798	UP
KIAA0355	-0.36289596	0.110729847	-3.545199935	0.000650512	0.005236791	-0.914654402	DOWN
RAB18	-0.220569371	0.167270767	-3.544473822	0.000652066	0.005245309	-0.916879173	DOWN
KRR1	-0.335794219	-0.069204379	-3.543436267	0.000654293	0.005259222	-0.920057608	DOWN
ESYT1	0.367315286	-0.20667891	3.540432546	0.000660781	0.005307338	-0.929255336	UP
BCL3	0.497300804	-0.044129391	3.538564615	0.000664847	0.005333297	-0.934972273	UP
RPS13	-0.26179863	0.08319102	-3.538484199	0.000665022	0.005333297	-0.935218343	DOWN
DNAJC15	-0.400351082	-0.099301584	-3.537765107	0.000666594	0.005341849	-0.937418549	DOWN
CERS5	0.476764735	-0.257112955	3.545222652	0.000678769	0.005422968	-0.942484007	UP
NR2C2	-0.436719803	0.118294214	-3.535642013	0.000671255	0.005375127	-0.943912677	DOWN
NSFL1C	0.285861025	-0.212051788	3.535340609	0.000675707	0.005406682	-0.948512149	UP
MAP3K2	-0.322222439	-0.005902825	-3.53251746	0.000678171	0.005422292	-0.953464879	DOWN
PAWR	-0.642055642	-0.023226197	-3.539273745	0.000780351	0.006056026	-0.957476373	DOWN
TCF20	0.403548257	-0.213412301	3.530764526	0.000682081	0.005445312	-0.958821138	UP
ROCK2	-0.608316632	0.028241143	-3.552749275	0.00079846	0.006164884	-0.961316696	DOWN
CLK3	0.196452574	-0.017994483	3.529397343	0.000685145	0.005465645	-0.962997348	UP
CDK13	-0.340785611	0.13899548	-3.528406153	0.000687374	0.005479295	-0.966024303	DOWN
ADAL	-0.399344263	-0.035838682	-3.531557448	0.000692106	0.005508703	-0.967625469	DOWN
HPS6	0.25541048	-0.155649293	3.527814131	0.000688709	0.005485799	-0.96783196	UP
OR10H2	-0.416821877	0.054870264	-3.500256615	0.000761964	0.005939502	-0.97489396	DOWN
MPP5	-0.463316487	0.053634964	-3.507910889	0.000770839	0.005995416	-0.976009342	DOWN
NAE1	-0.324105963	0.158935845	-3.525023828	0.000695034	0.005527846	-0.976348759	DOWN
PLAG1	-0.28333205	-0.049953978	-3.523753053	0.000697932	0.005544563	-0.980225889	DOWN
HYOU1	0.468306523	-0.100881523	3.526130176	0.000700369	0.005557736	-0.980323628	UP
MINOS1	-0.31821373	0.080936874	-3.522335121	0.00070118	0.005559996	-0.984550786	DOWN
GCN1L1	0.272397818	-0.000569608	3.521643833	0.000702769	0.005568415	-0.986658848	UP
TPRG1L	0.42610499	0.072115975	3.520995818	0.000704261	0.005576059	-0.988634678	UP
PHC3	-0.383314895	-0.085203843	-3.52071703	0.000704904	0.005576972	-0.989484634	DOWN
UPF2	0.384427205	-0.041258957	3.517731407	0.000711824	0.005627508	-0.998583964	UP
MED26	0.262027291	0.146415894	3.517428489	0.00071253	0.005628877	-0.999506854	UP
AARS	0.623249751	-0.30934591	3.519769535	0.000715059	0.005644641	-0.999665157	UP
CCL5	-0.551768997	-0.225756807	-3.515659162	0.000716665	0.005653093	-1.004896244	DOWN
LSM3	-0.346429169	-0.010912185	-3.515062125	0.000718065	0.005659916	-1.006714375	DOWN
PSMB9	0.297490678	0.028685786	3.51394265	0.000720698	0.005676436	-1.010122854	UP
NDUFS8	-0.295382219	-0.027605024	-3.512866392	0.000723238	0.005692199	-1.013398996	DOWN
MSRA	-0.66149418	-0.071743239	-3.486406148	0.000797008	0.006162677	-1.016600968	DOWN
THY1	-0.315057027	0.099458094	-3.511443358	0.000726609	0.005714477	-1.017729598	DOWN
LOC728855	-0.271692288	0.094286946	-3.510117544	0.000729763	0.005735016	-1.021763177	DOWN
STK25	0.274046192	-0.08174287	3.50984603	0.000730411	0.005735841	-1.022589079	UP
STAT4	-0.344289533	0.103953407	-3.509181518	0.000731998	0.005744037	-1.024610213	DOWN
IQGAP2	-0.633417351	-0.137221735	-3.508649819	0.00073327	0.005746991	-1.026227191	DOWN
PLEKHG3	0.368971895	0.092725895	3.508569833	0.000733462	0.005746991	-1.026470426	UP
HDAC3	0.364082074	-0.102704519	3.506304362	0.000738907	0.005785372	-1.033357936	UP
SH3KBP1	-0.388064094	0.018095586	-3.506003384	0.000739634	0.005786772	-1.034272725	DOWN
BABAM1	0.251389655	-0.182481039	3.505517951	0.000740807	0.005791662	-1.035748025	UP
TMEM120B	0.510752122	0.056128284	3.530314199	0.00087634	0.00659915	-1.041487474	UP
RPL29	-0.301561914	-0.052255983	-3.502598584	0.000747898	0.00584278	-1.044617224	DOWN
HNRNPA1L2	0.238728404	-0.034787638	3.501623154	0.000750281	0.005857072	-1.04757942	UP
M6PR	0.301441725	-0.161211651	3.498059609	0.000759051	0.005921156	-1.058396072	UP
ADNP	-0.211862603	0.081525257	-3.495441532	0.000765555	0.005963092	-1.066337712	DOWN
IFT20	-0.34461047	0.121301459	-3.491591325	0.000775216	0.006025024	-1.078008916	DOWN
SNX13	-0.312821069	-0.112020354	-3.490399711	0.000778229	0.006044	-1.081619156	DOWN
ZNF177	0.525540686	0.053612063	3.496304651	0.000785358	0.006085945	-1.082021834	UP
DTD1	-0.533216865	-0.111538718	-3.487914087	0.000784551	0.006084152	-1.089146934	DOWN
ZAP70	0.273917497	-0.077289949	3.486777298	0.000787458	0.006097749	-1.092588411	UP
LPXN	0.261619272	0.095205235	3.485484821	0.000790775	0.006118957	-1.096500207	UP
RUNDC1	0.332219223	0.06046145	3.482820363	0.000797656	0.006163178	-1.104561044	UP
TAX1BP3	0.637816311	-0.088069847	3.513974062	0.000836634	0.00639423	-1.106297304	UP
DENR	0.303083278	-0.028954105	3.48191202	0.000800015	0.006172379	-1.107308031	UP
C19orf79	-0.321530267	-0.061600526	-3.480369322	0.000804036	0.006198879	-1.111972203	DOWN
ERMP1	0.360748069	0.001490632	3.481020271	0.000806629	0.006211402	-1.113435776	UP
HINFP	0.243953189	0.002230736	3.479299527	0.000806836	0.006211402	-1.115205708	UP
ZNF133	0.292767579	-0.05598106	3.477808327	0.000810754	0.006237021	-1.119711706	UP
PLXNB2	0.461978793	-0.103888074	3.477488208	0.000811597	0.006238969	-1.120678834	UP
ZDHHC13	0.297409786	0.063347043	3.477065495	0.000812712	0.006243	-1.121955807	UP
RIOK1	0.316518581	-0.046639142	3.475016245	0.000818138	0.006275628	-1.12814477	UP
PTK2B	0.474406514	-0.568737498	3.47501275	0.000818147	0.006275628	-1.128155324	UP
NAA35	-0.261745853	0.144485835	-3.474280643	0.000820094	0.006285998	-1.13036571	DOWN
YARS	0.529228813	-0.240454369	3.473321758	0.000827018	0.006334477	-1.13665763	UP
OR2H1	-0.393650926	0.274702146	-3.469590764	0.000832668	0.006373139	-1.144517285	DOWN
FANCE	0.380078997	-0.017991825	3.468345071	0.000836039	0.00639423	-1.148273748	UP
C19orf66	0.349364156	-0.075963261	3.467122791	0.000839359	0.006410419	-1.151958636	UP
CDV3	-0.215770377	0.053162881	-3.466844945	0.000840115	0.006411563	-1.152796145	DOWN
PRAF2	-0.254504796	0.078141916	-3.466202826	0.000841865	0.006420286	-1.15473148	DOWN
CD320	-0.249201872	0.010706624	-3.465272068	0.000844409	0.00643504	-1.157536304	DOWN
ARL16	0.481021893	0.054420194	3.463344662	0.000849699	0.006465559	-1.163342727	UP
ECI2	-0.263030371	0.012990025	-3.463203937	0.000850086	0.006465559	-1.163766575	DOWN
SUSD3	-0.342927723	0.046451301	-3.463092598	0.000850393	0.006465559	-1.164101907	DOWN
MKNK2	0.320017015	-0.215807323	3.46292292	0.00085086	0.006465559	-1.164612931	UP
ZDHHC5	0.248694037	-0.023537935	3.462486671	0.000852063	0.006470051	-1.165926703	UP
FAM116A	-0.351596519	-0.052781034	-3.462201005	0.000852852	0.006471391	-1.166786927	DOWN
RUFY1	0.279833613	0.009053346	3.460496755	0.000857572	0.006502538	-1.171917829	UP
MRFAP1	0.635213861	-0.03283194	3.459583256	0.000860112	0.006517123	-1.174667284	UP
HOXB3	0.373440001	0.120971077	3.458952082	0.000861871	0.006525775	-1.176566679	UP
PROCA1	0.453238923	0.073599641	3.458153678	0.000864102	0.006537977	-1.178968956	UP
LOC643837	0.477778887	0.194799082	3.456160659	0.000984672	0.007237817	-1.181292819	UP
KLHL6	0.316995437	-0.125776857	3.456689758	0.000868205	0.006564325	-1.183372595	UP
TRMU	0.29007456	-0.081152421	3.45546209	0.00087166	0.006585526	-1.187064497	UP
RMI1	0.384947457	0.077064299	3.455251189	0.000872255	0.006585526	-1.18769863	UP
C12orf29	-0.324110469	-0.022047676	-3.454662	0.000873919	0.00659338	-1.18947004	DOWN
KAT5	0.283855713	-0.021535615	3.454388632	0.000874692	0.006594505	-1.190291851	UP
NOL6	0.465611157	-0.037696217	3.462219496	0.00088701	0.00666361	-1.191823989	UP
TMEM50A	0.373478093	0.041523688	3.45356077	0.000877037	0.00659915	-1.192780311	UP
ILF3	0.194249497	0.035681684	3.453509994	0.000877181	0.00659915	-1.192932924	UP
KDM5A	-0.212282723	-0.035644281	-3.452711234	0.00087945	0.006611511	-1.195333462	DOWN
C3orf18	0.446506969	0.226466967	3.4494789	0.000888687	0.006671461	-1.205043482	UP
CASP7	0.380054104	-0.103957183	3.448121871	0.000892592	0.006696022	-1.209118017	UP
NDUFB6	-0.307470366	0.088868303	-3.447319852	0.000894907	0.006708632	-1.211525554	DOWN
SETD4	0.241446651	-0.121151637	3.446394436	0.000897586	0.006723945	-1.214302991	UP
EIF3K	-0.221399952	0.022631869	-3.441411438	0.000912142	0.006828142	-1.229248852	DOWN
KIAA1432	0.295139014	0.011367527	3.440551624	0.000914676	0.006842265	-1.231826122	UP
RCN2	-0.274343039	-0.099731264	-3.438995401	0.000919279	0.006871837	-1.236489647	DOWN
SLC7A1	0.472833132	-0.0910667	3.439341643	0.000922968	0.006889671	-1.238701438	UP
SCO1	0.338285649	-0.169318158	3.438216438	0.000921591	0.006884253	-1.238823373	UP
HIGD2A	-0.388269305	-0.195476351	-3.436615497	0.000926361	0.006910115	-1.243618453	DOWN
ISCU	0.361840261	-0.07566641	3.436146245	0.000927763	0.006915696	-1.245023627	UP
CEP89	-0.474671927	0.132335992	-3.441258002	0.00093745	0.006982978	-1.246744857	DOWN
TMED9	0.559982826	-0.180228848	3.432300735	0.000939332	0.00698971	-1.256533591	UP
CBX7	0.219765621	0.056084952	3.432170653	0.000939725	0.00698971	-1.256922771	UP
SOS2	-0.317522365	-0.01128059	-3.431968502	0.000940338	0.00698971	-1.257527542	DOWN
ZFX	-0.36639372	0.046246448	-3.431710576	0.000941119	0.006990603	-1.25829914	DOWN
ZFAND6	-0.437625	0.158274422	-3.430815747	0.000943835	0.007005856	-1.260975724	DOWN
OCIAD2	-0.278756885	0.056991009	-3.428636771	0.000950481	0.007050231	-1.267491231	DOWN
UBA3	0.477924544	0.008648746	3.427909871	0.000952707	0.007061791	-1.269664099	UP
RNF41	0.314011071	-0.048926395	3.427443208	0.000954139	0.00706745	-1.27105888	UP
TRMT2A	0.529828081	-0.175773351	3.438657806	0.00098059	0.007217849	-1.277616569	UP
EIF3A	0.374019846	-0.048506267	3.425218514	0.000960994	0.007113241	-1.277706179	UP
PIGS	0.370043782	-0.194466101	3.444888626	0.000996032	0.007298249	-1.281517263	UP
CCDC72	-0.269413576	-0.105927355	-3.423038772	0.000967756	0.007158276	-1.284216036	DOWN
TAF10	-0.326015455	-0.156070523	-3.422079956	0.000970744	0.007175359	-1.287078587	DOWN
HIST1H4L	-0.461774509	0.051826921	-3.421384122	0.000972918	0.007186405	-1.289155626	DOWN
LOC100130152	-0.256012615	0.047074555	-3.421130752	0.000973711	0.007187238	-1.289911851	DOWN
LAP3	0.354755579	-0.073114615	3.420855094	0.000974574	0.00718859	-1.290734548	UP
ODF2	0.355520242	-0.000747587	3.4193383	0.000979337	0.007217849	-1.295260508	UP
IZUMO4	0.505495207	-0.033338441	3.419151986	0.000979924	0.007217849	-1.295816347	UP
PURB	-0.243231955	0.104961615	-3.418518327	0.000981921	0.00722262	-1.297706601	DOWN
CHST13	-0.313963851	-0.007607026	-3.416198666	0.000989266	0.007266531	-1.3046241	DOWN
EWSR1	0.405494526	-0.220994639	3.416813484	0.000992272	0.007278501	-1.305944135	UP
SEPX1	-0.331578493	-0.100830552	-3.415435961	0.000991692	0.007278501	-1.306897806	DOWN
CHCHD10	-0.347096424	0.081406638	-3.413906118	0.000996575	0.007298249	-1.311457293	DOWN
IL32	-0.334893193	-0.073212174	-3.413762164	0.000997036	0.007298249	-1.311886249	DOWN
YIPF6	-0.252716703	-0.081459878	-3.412791003	0.001000149	0.007315971	-1.314779775	DOWN
FBXO3	0.242900729	-0.0031379	3.412234193	0.001001938	0.007323989	-1.316438486	UP
SMG7	0.313939858	-0.096838186	3.411171786	0.00100536	0.007343924	-1.319602785	UP
CSNK1A1P1	-0.614288679	-0.176847891	-3.410693038	0.001006906	0.007350135	-1.32102846	DOWN
RPP30	-0.472473906	-0.093521286	-3.388669548	0.001133842	0.008112831	-1.331992357	DOWN
TYW1	-0.450754669	-0.067013626	-3.406829796	0.00101946	0.007436643	-1.332527405	DOWN
LOC728392	0.327787464	-0.033905441	3.40656958	0.001020311	0.007437717	-1.33330159	UP
FNBP4	0.285291682	0.127202073	3.405624521	0.001023407	0.007455144	-1.336112911	UP
BMPR2	-0.701858898	-0.015156105	-3.383807988	0.001138076	0.008113988	-1.338759344	DOWN
ZC3H13	0.39276774	-0.023024474	3.40201439	0.001035316	0.007536698	-1.346846808	UP
CTDSP2	0.342817246	0.007263357	3.401428026	0.001037262	0.007545671	-1.348589421	UP
C19orf53	-0.336446384	0.096976612	-3.401047148	0.001038528	0.007549686	-1.349721231	DOWN
FAM118A	0.419930989	-0.023757762	3.401318743	0.001048032	0.007613535	-1.355158932	UP
SP1	-0.373084513	-0.064849417	-3.397830579	0.001054451	0.007644405	-1.362349225	DOWN
CCDC82	0.351818165	0.067942776	3.396618348	0.001053359	0.007644405	-1.362874786	UP
CPOX	0.451929039	0.033479797	3.396383865	0.001054149	0.007644405	-1.363570843	UP
SUN2	0.796125086	-0.467496917	3.395755131	0.001061467	0.007689997	-1.368501901	UP
SIKE1	0.585137356	0.238551601	3.397663253	0.001065801	0.007716106	-1.369198286	UP
WDR90	0.388907577	-0.151504261	3.391495584	0.001070762	0.00774374	-1.378073379	UP
CSDE1	0.194770948	-0.029126808	3.391401731	0.001071083	0.00774374	-1.378351669	UP
KAT7	0.310532833	0.040459203	3.390619822	0.001079017	0.007790447	-1.383713474	UP
SPAG5	0.292245975	0.135155424	3.389310709	0.001078266	0.007790345	-1.384550388	UP
AGPAT1	0.322595721	-0.000972076	3.387540546	0.001084383	0.007823839	-1.389795696	UP
C19orf24	-0.346936169	-0.068316437	-3.384408809	0.001095284	0.0078971	-1.399070544	DOWN
PBX2	-0.343452318	0.111865422	-3.384121498	0.001096289	0.007897728	-1.399921111	DOWN
CD3G	-0.396971189	-0.317104691	-3.383956936	0.001096865	0.007897728	-1.400408263	DOWN
RNF216P1	-0.195319716	0.070132573	-3.383615046	0.001098063	0.007900971	-1.401420301	DOWN
HNMT	0.400675786	-0.050300935	3.382216717	0.001108327	0.007969397	-1.408567586	UP
LOC100507619	-0.305983835	0.053169143	-3.380086565	0.001110498	0.007974329	-1.411860562	DOWN
C12orf51	-0.505108381	-0.054982178	-3.380080043	0.001110522	0.007974329	-1.411879852	DOWN
PRKDC	0.378451273	-0.116990154	3.378791693	0.001115095	0.007998242	-1.415689846	UP
NDUFV3	-0.218775741	0.07547002	-3.378609104	0.001115745	0.007998242	-1.416229722	DOWN
SLC2A3	0.459141838	-0.112164979	3.378503142	0.001116122	0.007998242	-1.416543018	UP
DDX27	0.257547965	0.157666883	3.376592058	0.001122945	0.008041683	-1.422192225	UP
LOC440434	-0.360067994	0.159753526	-3.378044645	0.001134415	0.008112831	-1.427075671	DOWN
ARRDC2	0.263657223	0.004452087	3.372843584	0.001136441	0.008113988	-1.433265807	UP
PRPF38B	0.241138717	0.051253075	3.372714623	0.001136908	0.008113988	-1.433646613	UP
HSPB11	-0.284695694	-0.033535538	-3.373593406	0.001139182	0.008113988	-1.434024954	DOWN
WDR1	0.204132897	0.104555231	3.372455383	0.001137848	0.008113988	-1.434412085	UP
RP9	-0.251083789	0.098483052	-3.372227236	0.001138675	0.008113988	-1.43508571	DOWN
ZNF284	0.42666994	0.337630552	3.372580398	0.00114286	0.008134699	-1.437012312	UP
PCDHGA7	-0.447479383	0.158961154	-3.371376457	0.001311019	0.009092826	-1.439668669	DOWN
SLC25A13	-0.575183867	-0.023868804	-3.368133072	0.001159137	0.008245003	-1.450119498	DOWN
TOMM6	-0.403581227	0.016209555	-3.366342911	0.00116021	0.008247088	-1.452447847	DOWN
MXD1	-0.529942202	-0.020405507	-3.36605262	0.001161282	0.008249163	-1.453303779	DOWN
TBC1D9B	0.176494652	-0.091377549	3.36507315	0.001164907	0.008269354	-1.456191371	UP
RBM4B	0.277706571	-0.012639608	3.364652659	0.001166466	0.008273028	-1.457430835	UP
TMEM109	0.257315211	0.134244782	3.364511606	0.00116699	0.008273028	-1.457846582	UP
C17orf48	-0.368051481	0.036604145	-3.364290563	0.001167811	0.008273298	-1.458498074	DOWN
TSPO	-0.359123374	-0.303442738	-3.363129851	0.00117213	0.008298336	-1.461918568	DOWN
LYRM4	-0.346591688	0.078419065	-3.360199079	0.001183103	0.008368309	-1.470551275	DOWN
CLK4	0.307096762	0.149434086	3.360067828	0.001183597	0.008368309	-1.470937746	UP
ASCC2	0.464793998	-0.284589011	3.360522999	0.001193263	0.008431008	-1.47550318	UP
CD27	-0.30387241	0.130138605	-3.353562494	0.00120831	0.008531622	-1.490078598	DOWN
PPBP	-0.462162202	0.199584196	-3.353245939	0.001209525	0.008534499	-1.491009295	DOWN
KPNA4	-0.211865846	0.024966282	-3.352990732	0.001210505	0.008535717	-1.491759574	DOWN
TMPO	-0.615478508	0.096683332	-3.327706065	0.001336529	0.009188813	-1.491827381	DOWN
RPL7	-0.350500482	0.107398534	-3.352342694	0.001212998	0.008547591	-1.493664537	DOWN
TGFB3	0.494752709	-0.021406809	3.337179669	0.001373158	0.009406536	-1.500015741	UP
C21orf33	0.216494445	-0.001600404	3.349950789	0.001222239	0.008606975	-1.500693333	UP
TOB2	0.35716084	0.083050511	3.348141947	0.001229272	0.008650736	-1.506006234	UP
PI4K2B	0.355227124	-0.110644163	3.346025269	0.00123755	0.008703195	-1.512220552	UP
HIST1H1D	-0.818005668	-0.099520029	-3.344561311	0.001243306	0.00873786	-1.516516822	DOWN
GALNT2	0.456480259	-0.215828519	3.318929262	0.0013807	0.009445957	-1.520337722	UP
FBXO11	-0.402072432	0.097069158	-3.342477232	0.001251543	0.008789908	-1.522630501	DOWN
LOC389641	0.470465298	0.041347749	3.358330576	0.001286172	0.00897349	-1.523616022	UP
KIAA1430	-0.289384336	-0.125170356	-3.34163042	0.001254905	0.008807666	-1.525113814	DOWN
KAT6B	-0.487601939	-0.055993803	-3.341507869	0.001261238	0.008844433	-1.52831722	DOWN
SREBF1	0.349051832	-0.20361615	3.339895973	0.001261817	0.008844433	-1.530198668	UP
BRD9	0.412334166	-0.170546716	3.339577825	0.001263089	0.00884748	-1.531131162	UP
ARL6IP4	0.236900426	-0.060760722	3.339347267	0.001264011	0.008847602	-1.531806885	UP
FAM65B	-0.330684618	-0.046695305	-3.339155106	0.00126478	0.008847602	-1.532370048	DOWN
NHP2	-0.279893819	-0.007582261	-3.33677506	0.001274344	0.008908611	-1.539343167	DOWN
ZBTB3	0.545227882	0.059790342	3.335934625	0.001277738	0.00892643	-1.541804594	UP
AGPAT9	-0.572300453	0.337790867	-3.33428511	0.001284423	0.008967206	-1.546634253	DOWN
OFD1	0.218216976	-0.063884054	3.333152262	0.001289033	0.008982864	-1.549950096	UP
FAM192A	-0.290654485	-0.008105069	-3.333107561	0.001289215	0.008982864	-1.550080921	DOWN
AAGAB	0.246618434	-0.02953109	3.332145095	0.001293145	0.009001727	-1.552897358	UP
PSMB5	0.205739072	0.004948092	3.33202749	0.001293626	0.009001727	-1.553241459	UP
TAB1	0.357507859	-0.262869404	3.333116498	0.001301248	0.009042859	-1.555738875	UP
REPIN1	0.210226057	-0.1589225	3.33059574	0.001299494	0.009036613	-1.557429898	UP
UBE2Q2	0.336069308	0.079271824	3.331325103	0.001302476	0.00904545	-1.558100065	UP
ACTC1	0.343704454	-0.068565764	3.328013116	0.001310143	0.009092718	-1.564981643	UP
C9orf21	-0.424425793	0.034901069	-3.326805356	0.001315151	0.009107117	-1.568511681	DOWN
RAD54L2	-0.400557448	-0.097175117	-3.326509464	0.00131638	0.009107117	-1.569376365	DOWN
NGDN	0.239632072	-0.147014364	3.326400242	0.001316835	0.009107117	-1.569695528	UP
KLRC1	-0.308252811	-0.044302812	-3.326073638	0.001318194	0.009107117	-1.570649869	DOWN
MBTPS1	0.25382124	-0.032778125	3.326053402	0.001318278	0.009107117	-1.570708997	UP
BIRC2	0.39648444	-0.069248117	3.325881832	0.001318992	0.009107117	-1.571210297	UP
ARAP1	0.279052773	-0.167170019	3.32585353	0.00131911	0.009107117	-1.57129299	UP
TES	-0.282938984	0.089687348	-3.32531749	0.001321345	0.009116591	-1.572859074	DOWN
ERO1L	0.339561515	-0.063174962	3.32373918	0.001327946	0.009156155	-1.57746912	UP
RALGAPB	0.339062674	0.130716738	3.323473446	0.00132906	0.009157865	-1.578245131	UP
TRMT112	-0.225374911	0.102556287	-3.322336307	0.001333839	0.009184804	-1.58156534	DOWN
GAA	0.466947086	-0.396243361	3.321820881	0.00133601	0.009188813	-1.583069993	UP
GRAP2	-0.459392078	-0.160496463	-3.321416774	0.001337715	0.009188813	-1.584249556	DOWN
TJAP1	0.304115046	-0.041439525	3.321373279	0.001337898	0.009188813	-1.584376506	UP
HNRNPA1	0.230483501	-0.031740416	3.320683033	0.001340815	0.009202866	-1.586391016	UP
DBN1	0.539770413	-0.10212155	3.323542956	0.001360899	0.009328603	-1.59254632	UP
CD58	-0.377285476	0.263811527	-3.31836954	0.001350635	0.00926425	-1.593140717	DOWN
RUFY2	-0.395658968	0.035412424	-3.311717514	0.001379248	0.009442129	-1.61252831	DOWN
LOC388152	0.313451904	-0.030525421	3.311109709	0.00138189	0.009447981	-1.614298307	UP
MAPK1IP1L	-0.253954586	0.081440384	-3.310476552	0.001384648	0.009455654	-1.616141866	DOWN
CHRAC1	-0.535210387	-0.357823867	-3.31044133	0.001384802	0.009455654	-1.616244415	DOWN
MAD2L1	0.391403836	0.024575132	3.31115968	0.00140091	0.009540991	-1.622510995	UP
TRIM26	0.280615188	-0.035105435	3.307668336	0.001396942	0.009526962	-1.624315303	UP
TXNDC12	0.457705286	-0.010112949	3.307644434	0.001397047	0.009526962	-1.624384849	UP
ACAP2	-0.325718874	0.028977573	-3.307165523	0.001399154	0.009535178	-1.625778206	DOWN
C18orf49	0.551998076	0.006000482	3.27805857	0.001546522	0.010332958	-1.629129551	UP
MYL6	0.244092804	-0.008225413	3.305740335	0.001405442	0.009565695	-1.629923778	UP
RBM6	0.359508442	-0.121956745	3.305503559	0.001406489	0.009566662	-1.630612379	UP
TSNARE1	-0.380048109	0.080922435	-3.305077019	0.001408378	0.009573346	-1.631852762	DOWN
ENY2	-0.315416002	-0.02135227	-3.304087377	0.001412768	0.009597018	-1.63473018	DOWN
EIF3F	-0.273329703	0.076852467	-3.300887022	0.001427054	0.009687839	-1.644030832	DOWN
RPL22L1	0.470195143	0.001341977	3.29729633	0.001443244	0.009791459	-1.65445767	UP
MED13	-0.340088443	0.11990578	-3.295574639	0.001451068	0.009836098	-1.659454138	DOWN
HIST2H3A	-0.34872248	-0.003660126	-3.295410854	0.001451815	0.009836098	-1.659929351	DOWN
RPL23AP82	0.247928704	0.046486938	3.295235145	0.001452616	0.009836098	-1.660439137	UP
ZNF155	0.418186679	-0.024457649	3.31157048	0.00172404	0.011234956	-1.664163942	UP
FEN1	0.381942493	0.005868707	3.272947594	0.001625908	0.010707694	-1.664769041	UP
BTBD11	-0.453920142	0.022471593	-3.293356913	0.001461205	0.009887924	-1.665887196	DOWN
AMN	-0.38214604	0.087863283	-3.306387729	0.001500486	0.010121337	-1.668578268	DOWN
HLA-DQB2	0.418853959	-0.061097858	3.293563845	0.001480222	0.010010203	-1.673437115	UP
KLHL25	0.329186322	0.146837027	3.287816154	0.001486822	0.010048404	-1.681945078	UP
PFDN5	-0.221767347	-0.087661028	-3.286232734	0.001494219	0.010091948	-1.686530254	DOWN
CDK5RAP1	0.341627788	-0.194367176	3.286567238	0.001499224	0.010119282	-1.688191837	UP
CNOT8	0.304081212	0.018220446	3.283740733	0.001505932	0.010150012	-1.693743023	UP
SDR16C5	-0.488759379	0.092332736	-3.28742048	0.001516016	0.010200056	-1.693984515	DOWN
PREX1	-0.362594205	-0.106474197	-3.28358694	0.001506657	0.010150012	-1.694188019	DOWN
UBR1	-0.287436243	0.081398192	-3.282129061	0.001513553	0.010189968	-1.69840557	DOWN
TRERF1	-0.486541862	-0.038458305	-3.281113833	0.001518372	0.010209407	-1.701341712	DOWN
FAM160B1	-0.229681274	0.029404056	-3.280312956	0.001522183	0.010228529	-1.703657437	DOWN
RPS2P32	0.247512809	-0.175585847	3.280030989	0.001523527	0.010229433	-1.704472641	UP
ZNF217	-0.335703775	-0.027521913	-3.279878819	0.001524253	0.010229433	-1.70491256	DOWN
MED22	0.266585146	-0.063517391	3.278998173	0.00152846	0.010251158	-1.70745818	UP
TNFAIP1	0.238560542	-0.057738426	3.277264229	0.001536776	0.010294792	-1.712468841	UP
SELPLG	-0.290537562	-0.053705178	-3.277235439	0.001536914	0.010294792	-1.712552021	DOWN
GBAS	0.434212783	0.160868631	3.282977225	0.001552151	0.010357472	-1.712566184	UP
ARFGAP2	0.644656827	-0.693257292	3.285519402	0.001564049	0.010413516	-1.714515051	UP
RBX1	-0.269994451	-0.003951559	-3.276159686	0.001542095	0.010322952	-1.715659634	DOWN
SMG8	0.263723282	0.011514171	3.275768583	0.001543982	0.010325811	-1.716789252	UP
CMTM3	0.265002831	-0.116254803	3.275666419	0.001544476	0.010325811	-1.717084312	UP
TTC5	0.376700095	-0.022208437	3.274984124	0.001547775	0.010334794	-1.719054681	UP
RGS16	0.654358532	0.007007571	3.281096822	0.001569101	0.010437632	-1.720949305	UP
SHISA5	0.276887293	-0.221755245	3.272945994	0.001557669	0.010387736	-1.724938634	UP
RC3H2	0.256651555	-0.047224879	3.272378056	0.001560437	0.010399631	-1.726577734	UP
KLRF1	-0.347420011	0.055557814	-3.272933505	0.00156449	0.010413516	-1.727553139	DOWN
C9orf91	0.322049445	0.084285164	3.270332187	0.001570445	0.010440001	-1.732480419	UP
HPGD	-0.516931095	0.11410992	-3.269911649	0.001572509	0.010447155	-1.733693394	DOWN
LOC100129387	-0.245753135	0.067291039	-3.268912115	0.001577427	0.010473243	-1.736575909	DOWN
PRRT3	0.427770584	0.159671974	3.276928015	0.001606078	0.010618866	-1.739038771	UP
CSNK1E	0.37404477	-0.027273058	3.26644003	0.001589651	0.010547778	-1.743702153	UP
PRKCD	0.228659472	0.048165939	3.26490208	0.001597301	0.010591887	-1.748133493	UP
MYH9	0.337457341	-0.120116312	3.264463466	0.001599489	0.010599746	-1.749396992	UP
GTF2H2B	-0.518867739	0.105405825	-3.244507201	0.001793268	0.01158609	-1.751650345	DOWN
RNF114	0.183837435	0.035659197	3.263619762	0.001603705	0.010618175	-1.751827052	UP
GOLGA6L10	0.460434982	-0.232623753	3.263505186	0.001604279	0.010618175	-1.752157018	UP
SLC16A3	0.332521337	-0.081239285	3.263083181	0.001606392	0.010618866	-1.753372275	UP
SLC25A6	-0.30560009	-0.012639568	-3.262821287	0.001607705	0.010620903	-1.754126398	DOWN
ASB7	-0.369992109	0.159143375	-3.262443687	0.0016096	0.01062678	-1.755213611	DOWN
NOTCH2NL	-0.5957752	-0.022375432	-3.261721498	0.00161323	0.010644097	-1.757292721	DOWN
TUBGCP2	0.328053081	-0.202379506	3.2599907	0.001621961	0.010695028	-1.762274079	UP
HNRNPR	0.330950178	0.010504396	3.259212179	0.001625903	0.010707694	-1.764514054	UP
LOC100129960	-0.863060184	-0.013138441	-3.228414141	0.001796643	0.011587103	-1.768314998	DOWN
COQ7	-0.299208584	-0.052201209	-3.257102368	0.00163663	0.010765697	-1.770582379	DOWN
KCTD9	-0.319341662	-0.029143198	-3.256950354	0.001637406	0.010765697	-1.771019493	DOWN
ASCC1	0.297076018	-0.048295937	3.256878691	0.001637771	0.010765697	-1.77122555	UP
ANO10	-0.575395253	0.194714919	-3.157362264	0.00242558	0.014484962	-1.771501502	DOWN
ZNF226	-0.256214087	0.102142948	-3.256370508	0.001640367	0.010769503	-1.77268668	DOWN
ZNF716	-0.357776495	0.00457629	-3.256366337	0.001640388	0.010769503	-1.772698673	DOWN
KLHL24	-0.220807296	0.006580053	-3.25394616	0.001652801	0.010844265	-1.77965476	DOWN
LOC283788	-0.323130239	-0.177877186	-3.253703604	0.00165405	0.010845727	-1.780351696	DOWN
GFOD1	0.312056317	-0.035526618	3.253417295	0.001655526	0.010848671	-1.781174298	UP
LGALS1	-0.525087695	-0.107847216	-3.25268292	0.001659316	0.01086677	-1.783283994	DOWN
TRAF3IP2-AS1	0.506278145	0.057455834	3.206063835	0.002125547	0.013190253	-1.785121716	UP
ATF7IP	-0.465538143	-0.097043114	-3.249708513	0.001674749	0.010961052	-1.79182506	DOWN
COQ10B	0.52552227	0.060017934	3.260516084	0.001707568	0.011155126	-1.792063652	UP
RPS6KB1	0.206036738	0.081187802	3.248492436	0.001681098	0.010995794	-1.795315317	UP
COX17	-0.494465174	-0.082248288	-3.248157871	0.001682848	0.011000437	-1.796275376	DOWN
MLL5	-0.239792627	-0.032305635	-3.243052684	0.001709773	0.011157708	-1.810915624	DOWN
CREBL2	0.258581641	0.080187251	3.242995982	0.001710074	0.011157708	-1.81107813	UP
LAGE3	-0.211915819	0.095841649	-3.241101562	0.001720169	0.011216651	-1.816506217	DOWN
ERI1	0.618082437	0.142565419	3.162491552	0.002629278	0.015388408	-1.818061089	UP
TMEM11	-0.21753203	-0.064997008	-3.239778101	0.001727255	0.011248975	-1.820296882	DOWN
EIF2B3	-0.807519824	0.117436067	-3.162838026	0.002650967	0.015481064	-1.822927704	DOWN
ZNF565	-0.320714829	0.053779702	-3.238033567	0.001736637	0.01130311	-1.825291767	DOWN
HARS	0.213080941	-0.056037155	3.236465988	0.001745108	0.011351254	-1.829778233	UP
EIF2C2	-0.316579906	-0.092546684	-3.23560271	0.001749789	0.011374705	-1.83224825	DOWN
EFTUD2	0.209762405	-0.293277991	3.235307119	0.001751395	0.011378145	-1.833093881	UP
MYH3	0.330370984	0.122534643	3.233576548	0.001760823	0.011432369	-1.838043523	UP
CCDC130	0.211026697	0.068618531	3.232369575	0.001767427	0.011467685	-1.841494406	UP
PPIE	0.278017302	-0.106428413	3.232062935	0.001769108	0.011467685	-1.842370968	UP
C22orf32	-0.27417773	0.026612536	-3.231988386	0.001769517	0.011467685	-1.842584063	DOWN
LOC100652987	0.905603969	-0.302670676	3.231632732	0.001771469	0.011473303	-1.84360064	UP
ALG8	-0.356238312	0.376227463	-3.230033272	0.001780275	0.011523274	-1.848171355	DOWN
PNPLA2	0.354873182	-0.076406132	3.230285693	0.001786267	0.011554982	-1.849870861	UP
NDUFA7	-0.278257852	0.101863073	-3.228388558	0.001789372	0.011567992	-1.852869568	DOWN
IL21R	0.339285336	0.318300941	3.227297953	0.001795429	0.011587103	-1.855983923	UP
RELB	0.424904796	0.088623046	3.227067076	0.001796714	0.011587103	-1.856643116	UP
APLP2	0.375850539	-0.21408538	3.222778942	0.001820729	0.011731203	-1.868879848	UP
AHSA1	0.373760149	-0.062179713	3.222681705	0.001821278	0.011731203	-1.86915718	UP
LOC389765	-0.333482176	0.032076637	-3.221961711	0.00182534	0.011747293	-1.871210494	DOWN
TMEM177	0.396803314	-0.046206951	3.221845253	0.001825998	0.011747293	-1.871542582	UP
MRPL33	-0.312046978	0.004114949	-3.221415599	0.001828428	0.011755767	-1.872767687	DOWN
EIF4EBP2	0.256467786	-0.025152105	3.219989102	0.001836515	0.011800586	-1.876834262	UP
DPF2	0.291154927	0.063956826	3.218717438	0.001843753	0.011839895	-1.880458276	UP
WTAP	0.431160181	0.177662867	3.218466606	0.001845184	0.011841889	-1.881172971	UP
ATP6V0CP3	-0.351179298	-0.27097764	-3.215618186	0.001861504	0.011939382	-1.889285948	DOWN
TMEM167B	0.277935776	0.113267489	3.215082368	0.00186459	0.011949377	-1.890811465	UP
IDS	-0.175078164	-0.042546306	-3.214834613	0.001866018	0.011949377	-1.891516777	DOWN
LOC285074	-0.209236149	0.028575838	-3.214758937	0.001866454	0.011949377	-1.891732202	DOWN
RABEP2	0.292553014	-0.299083132	3.214164183	0.001869888	0.011964111	-1.893425154	UP
PLP2	-0.412225237	-0.080441371	-3.212850044	0.001877495	0.012005516	-1.897164953	DOWN
MIS12	0.216180983	0.138232964	3.211457264	0.001885588	0.012049982	-1.901127259	UP
TPD52L2	0.475628319	-0.377834321	3.212874326	0.001900943	0.012118799	-1.904329311	UP
SLC6A6	-0.251663924	0.088932624	-3.210147694	0.001893229	0.012091496	-1.904851631	DOWN
CALML4	0.421255256	0.067396853	3.210812376	0.001897031	0.012108462	-1.905312018	UP
TNRC6C	0.349711397	-0.195719262	3.208923474	0.001900397	0.012118799	-1.908332207	UP
ZNF136	0.483388054	-0.129340719	3.206626627	0.001913914	0.012194138	-1.914859591	UP
CGGBP1	-0.253656898	-0.034237166	-3.205511741	0.001920508	0.01222306	-1.918026669	DOWN
POLR2J	-0.243671543	-0.050123318	-3.205468108	0.001920767	0.01222306	-1.918150601	DOWN
ZSCAN21	0.512744693	0.077694922	3.16422618	0.002490593	0.014806281	-1.919381653	UP
GNPDA1	0.478518304	-0.40382815	3.207535241	0.001940797	0.012323377	-1.92195362	UP
CLIC3	-0.344469076	0.089266288	-3.20394457	0.001929813	0.012273237	-1.922477119	DOWN
TCOF1	0.2425216	-0.102397143	3.203240219	0.001934008	0.012292524	-1.924476784	UP
ZNF687	0.469737348	-0.411742796	3.204763285	0.001948927	0.012357621	-1.927297057	UP
LOC100652733	-0.596967249	0.187936742	-3.198709528	0.00223445	0.013683742	-1.927391847	DOWN
LOC100506233	-0.325502497	0.142079697	-3.202037166	0.001941194	0.012323377	-1.927891485	DOWN
EBAG9	-0.362403701	-0.018257073	-3.201633733	0.001943609	0.012331304	-1.929036355	DOWN
GIPR	-0.363312219	0.119795611	-3.230211761	0.00205199	0.012834042	-1.929914399	DOWN
LOC157562	0.3802239	0.051510401	3.197902726	0.00196608	0.012451863	-1.939618953	UP
SETDB1	0.225355392	-0.24445815	3.197891913	0.001966146	0.012451863	-1.939649608	UP
DDI2	0.671973967	0.162807639	3.142050465	0.002495423	0.014819719	-1.940790875	UP
ZNF625	-0.308939775	-0.003554533	-3.195941036	0.001977992	0.012519386	-1.945179237	DOWN
ROM1	0.384620162	0.056008261	3.196060422	0.001985181	0.012557371	-1.947139118	UP
HLA-DQA2	0.510311836	0.123771235	3.209844732	0.002037255	0.012764541	-1.947345987	UP
TMX1	0.261696151	0.102393438	3.194469804	0.00198697	0.012561167	-1.949347613	UP
RAB9A	0.228833706	0.039626846	3.194052924	0.001989521	0.012569775	-1.950528469	UP
CDC42SE1	0.232702795	-0.065554241	3.193430309	0.001993336	0.012586357	-1.95229187	UP
CHCHD7	0.250185314	-0.055947037	3.193224698	0.001994598	0.012586803	-1.952874154	UP
RSL24D1	-0.364277087	-0.021086129	-3.192916805	0.001996488	0.012591216	-1.95374604	DOWN
RPS6KA3	-0.269743653	0.114742384	-3.192115402	0.002001416	0.012614771	-1.956015137	DOWN
DAP3	0.18342191	-0.095375099	3.191741859	0.002003717	0.012621747	-1.957072637	UP
TIA1	-0.261168117	-0.004109685	-3.190932006	0.002008715	0.012640353	-1.959365003	DOWN
HIST2H2AA4	-0.493408252	0.037585936	-3.190875646	0.002009063	0.012640353	-1.959524517	DOWN
KCNQ1OT1	0.464214448	0.061320197	3.190034528	0.002014266	0.012665552	-1.961904871	UP
RNF7	0.231343863	-0.119286352	3.188259455	0.002025288	0.012727288	-1.966926704	UP
SPRR2E	-0.309660134	0.087153023	-3.187961052	0.002027147	0.012730201	-1.967770697	DOWN
RIC8A	0.282379458	-0.092903351	3.187798368	0.002028161	0.012730201	-1.968230802	UP
THOC1	0.38745865	0.155718878	3.188241218	0.002033444	0.012753873	-1.969248992	UP
TBC1D23	-0.260667673	-0.008453338	-3.186807634	0.002034345	0.012753873	-1.971032415	DOWN
PEX2	-0.274358733	-0.142230984	-3.186101547	0.002038764	0.01276643	-1.973028685	DOWN
RNF40	0.552350366	-0.258296993	3.163956165	0.002289178	0.013866253	-1.976026693	UP
EIF2C4	0.301673236	0.099042783	3.184956744	0.002045947	0.012803823	-1.976264577	UP
GAS2L1	0.43003643	-0.032200183	3.185020183	0.002053642	0.01283678	-1.978344718	UP
LOC100506990	-0.312578418	0.019647625	-3.180403496	0.00207475	0.012961056	-1.989125805	DOWN
ARHGEF3	0.250767334	0.097016881	3.179990126	0.002077383	0.012969842	-1.990292712	UP
LCE1C	-0.308984435	0.237867431	-3.178555812	0.002086546	0.013019356	-1.994340744	DOWN
UTP20	-0.448361159	0.00721104	-3.179207028	0.00209057	0.013029083	-1.994742179	DOWN
TMEM126A	-0.321803113	-0.129583101	-3.17816462	0.002089051	0.013027299	-1.995444548	DOWN
C5orf41	-0.390489873	0.011716039	-3.177295221	0.002094629	0.01304669	-1.997897306	DOWN
CHD2	0.208034419	0.087671101	3.176828339	0.002097631	0.01305769	-1.999214263	UP
METTL12	0.461514588	-0.033488824	3.176798037	0.002123191	0.01318574	-2.0061432	UP
FUNDC2	-0.358989208	0.015890074	-3.173925478	0.002116382	0.013162173	-2.007399128	DOWN
RBM15	-0.298601314	0.109926748	-3.173844761	0.002116906	0.013162173	-2.007626631	DOWN
AP3D1	0.303177643	-0.100327437	3.173591999	0.002118546	0.013164629	-2.008339026	UP
NOP58	0.400492226	0.0462731	3.172266814	0.002127167	0.013190253	-2.012073255	UP
PTPLAD1	-0.210632348	-0.064756294	-3.172190915	0.002127661	0.013190253	-2.012287095	DOWN
VPS4A	-0.188326586	-0.012037806	-3.170401328	0.002139357	0.013254985	-2.017327939	DOWN
MX2	0.309603516	0.023499308	3.16840948	0.002152445	0.013328265	-2.0229359	UP
11-Sep	-0.362047227	0.097010289	-3.173970298	0.00217908	0.013422424	-2.023922107	DOWN
PRPF3	0.256441542	-0.239630662	3.167958866	0.002155417	0.013335531	-2.024204201	UP
TTC3	-0.252069459	0.104124062	-3.167848923	0.002156142	0.013335531	-2.024513627	DOWN
SMARCC1	-0.301400529	-0.074732517	-3.166647973	0.002164082	0.013373517	-2.027893054	DOWN
GATA3	-0.361890327	0.02135396	-3.166491921	0.002165116	0.013373517	-2.028332106	DOWN
PUS7L	-0.299565158	0.008449158	-3.166223757	0.002166894	0.013373517	-2.029086546	DOWN
PQBP1	0.221792778	0.075141305	3.166155713	0.002167345	0.013373517	-2.029277969	UP
ESRRA	0.344026054	0.016355503	3.16554517	0.002171398	0.013385742	-2.030995424	UP
POMT1	0.246959872	0.060544317	3.165475745	0.002171859	0.013385742	-2.031190698	UP
IFT80	-0.389344292	0.016289244	-3.170888703	0.002199541	0.013516948	-2.032524826	DOWN
HIST1H1E	-0.689175264	-0.115887562	-3.164918817	0.002183988	0.013436993	-2.034946883	DOWN
UTP3	0.289996372	0.177719641	3.163746444	0.002183379	0.013436993	-2.03605373	UP
ELMO2	0.295746297	-0.030010733	3.161570927	0.002197952	0.013515039	-2.042168638	UP
ZNF37A	-0.33713188	0.081015801	-3.161599123	0.002214955	0.013603761	-2.046494867	DOWN
PRRC2A	0.400429337	-0.282768765	3.160020217	0.002225641	0.013653528	-2.050919882	UP
EDEM1	0.233211337	0.12585805	3.157565145	0.002225023	0.013653528	-2.05341944	UP
C7orf41	-0.286821705	0.134831982	-3.156594623	0.002231629	0.013682319	-2.056143615	DOWN
PRMT10	0.320429266	0.12238397	3.156270243	0.002233841	0.013683742	-2.057053976	UP
ASTN2	0.453145812	-0.021359911	3.156263105	0.002242461	0.013716904	-2.059234197	UP
ACTR8	0.248370718	0.019009487	3.155092739	0.002241887	0.013716904	-2.060357985	UP
IQCE	0.3307108	-0.086208816	3.154725827	0.0022444	0.013720825	-2.061387323	UP
UBE2D3	0.204756642	0.069344733	3.154054225	0.002249006	0.013723248	-2.063271199	UP
PRDM4	0.28848642	0.092893764	3.153994429	0.002249417	0.013723248	-2.063438916	UP
TRMT2B	-0.397480279	-0.099118525	-3.153989155	0.002249453	0.013723248	-2.063453709	DOWN
FAM165B	-0.270174541	0.018149717	-3.153911007	0.00224999	0.013723248	-2.063672893	DOWN
TMEM30A	0.3404523	0.033910702	3.153930279	0.002258468	0.013767017	-2.065771087	UP
KDM4A	-0.360450713	0.033249862	-3.151952877	0.002263475	0.013789587	-2.069163559	DOWN
ANKRD36BP2	-0.307775372	0.039177585	-3.150727518	0.002271953	0.013833261	-2.072598154	DOWN
ZNF18	0.237629513	-0.097807685	3.150495632	0.00227356	0.01383508	-2.073247996	UP
LRCH3	-0.429755587	0.072261327	-3.128407452	0.002546548	0.015017042	-2.073705976	DOWN
CCDC25	-0.23373912	0.043619541	-3.149243694	0.002282258	0.013866253	-2.076755811	DOWN
SPHK2	0.201918503	0.069213161	3.148937222	0.002284392	0.013866253	-2.077614352	UP
UBR5	0.268750105	-0.050737003	3.148765621	0.002285588	0.013866253	-2.078095041	UP
SPCS3	-0.307653397	0.02180949	-3.148435739	0.002287888	0.013866253	-2.07901905	DOWN
DAPP1	0.338329237	-0.021353382	3.148384439	0.002288246	0.013866253	-2.079162734	UP
LNPEP	-0.260321134	-0.079345336	-3.148346114	0.002288513	0.013866253	-2.079270078	DOWN
PDDC1	-0.237489833	0.101978632	-3.148303042	0.002288814	0.013866253	-2.079390716	DOWN
ITGA4	-0.395206878	0.000634917	-3.148770744	0.002294251	0.013889022	-2.080215428	DOWN
NELF	0.347397776	-0.223394973	3.147076802	0.002297386	0.013900038	-2.082824668	UP
ERF	0.444204322	-0.361481399	3.149227967	0.002318584	0.014020273	-2.085637667	UP
GYPC	-0.382759891	0.031709513	-3.143071743	0.002325592	0.014054609	-2.094033116	DOWN
COIL	0.338071146	0.017833954	3.145659649	0.002353563	0.014150829	-2.09790362	UP
RFC1	-0.251878611	-0.09399794	-3.141681111	0.002335462	0.014106187	-2.097922291	DOWN
DYM	-0.463385524	0.022113382	-3.141036603	0.002340049	0.01411752	-2.099724327	DOWN
TLK2	-0.289380651	-0.054928553	-3.14091968	0.002340882	0.01411752	-2.10005121	DOWN
RPL10A	0.221452086	0.029108399	3.140750519	0.002342088	0.01411752	-2.10052412	UP
SERPINB8	-0.495759922	0.160254698	-3.140667406	0.00234268	0.01411752	-2.100756466	DOWN
MAN2B1	0.27075586	-0.301476124	3.140269257	0.002345521	0.014121497	-2.101869437	UP
HLA-DQB1	0.348377618	-0.170230059	3.140200511	0.002346012	0.014121497	-2.102061597	UP
LOC100287628	-0.445612354	0.091715672	-3.133325519	0.00270575	0.015731452	-2.103457184	DOWN
BSG	0.346152913	-0.097744773	3.139512422	0.00235093	0.014143048	-2.103984764	UP
NME1	-0.257579456	0.042388153	-3.1388765	0.002355484	0.014154333	-2.105761836	DOWN
IFI27L2	-0.336429191	0.13802918	-3.137571246	0.002364858	0.014198434	-2.109408457	DOWN
CKAP2	-0.340304241	0.120221409	-3.137480547	0.00236551	0.014198434	-2.109661807	DOWN
C17orf62	0.298165784	-0.261009577	3.137123556	0.00236808	0.01419978	-2.110658942	UP
CD53	0.414659356	-0.037555917	3.13690343	0.002369667	0.01419978	-2.111273743	UP
NDUFAB1	-0.205929517	-0.107735632	-3.136852254	0.002370036	0.01419978	-2.11141667	DOWN
CFDP1	0.399095423	-0.009300048	3.13670351	0.002371108	0.01419978	-2.111832082	UP
C12orf75	-0.348955105	-0.030413126	-3.141468121	0.002393714	0.014310833	-2.111917867	DOWN
STIM2	-0.287453962	-0.127967418	-3.137341083	0.002375411	0.014209446	-2.1121476	DOWN
POLH	0.444730518	0.26153448	3.136361277	0.002373577	0.01420652	-2.112787811	UP
EPB41	-0.599775084	0.083002133	-3.065343713	0.003018869	0.017155618	-2.125800783	DOWN
NCKAP5L	0.258572591	-0.123138172	3.130705962	0.002414732	0.014428334	-2.128569148	UP
MRPL50	-0.19588839	0.052605174	-3.126792626	0.002443599	0.014584326	-2.139476366	DOWN
INPP1	0.443120351	-0.313775348	3.100617634	0.002741317	0.015894525	-2.144323138	UP
FAM40A	0.279482407	-0.132103239	3.124305887	0.002462109	0.014686508	-2.146401827	UP
AMFR	0.347320935	0.022996899	3.123607793	0.002467329	0.014709343	-2.148345212	UP
NRBP1	0.34029544	-0.295509115	3.122754898	0.00247372	0.014739132	-2.150719076	UP
RASA3	0.499041928	-0.134667048	3.133791812	0.002530836	0.014961372	-2.151191708	UP
ARHGEF1	0.345349476	-0.394047346	3.122130182	0.002478411	0.014758763	-2.152457525	UP
LOC100653218	-0.55080102	-0.051539781	-3.105606857	0.002809825	0.016167584	-2.153219157	DOWN
IRF2BP2	0.228311393	0.068441585	3.121746778	0.002481294	0.014767612	-2.153524321	UP
NUP43	-0.327975009	0.242523063	-3.121015527	0.002486802	0.014792062	-2.155558693	DOWN
ZCCHC17	-0.198813842	0.068714003	-3.119842874	0.002495658	0.014819719	-2.158820282	DOWN
TMEM38B	-0.435242459	0.148285091	-3.119530397	0.002498022	0.014825433	-2.159689236	DOWN
MKS1	0.511420113	0.010266344	3.077712553	0.003268743	0.018194108	-2.160495442	UP
C5orf28	-0.351343227	0.303520306	-3.12179594	0.002519135	0.014917232	-2.161845594	DOWN
TMEM159	-0.349539423	-0.087641127	-3.118511712	0.002505746	0.014862927	-2.162521578	DOWN
CTSF	0.348269603	0.104816996	3.117829483	0.002510931	0.014885329	-2.164418035	UP
NCKAP1L	0.339497223	-0.270000545	3.11819878	0.002517358	0.014915066	-2.165424123	UP
MARK2	0.270170929	-0.255419121	3.116269314	0.002522826	0.014926313	-2.16875376	UP
PHF1	0.251015063	-0.046804189	3.116182083	0.002523493	0.014926313	-2.168996126	UP
ZNF7	0.248755906	-0.053455675	3.11415209	0.002539053	0.015001559	-2.174634821	UP
MYLIP	0.348419235	-0.061865509	3.113729887	0.0025423	0.015012354	-2.175807207	UP
HERC2	-0.339356646	-0.103843284	-3.113317697	0.002545474	0.015017042	-2.176951669	DOWN
MFN2	0.191369512	-0.009099504	3.113073534	0.002547356	0.015017042	-2.177629542	UP
BBX	-0.342230052	-0.073839898	-3.11242374	0.002552371	0.015038217	-2.179433369	DOWN
MBNL3	-0.308459723	-0.010199076	-3.112001018	0.002555638	0.015049079	-2.180606684	DOWN
C7orf36	-0.326524787	0.177931915	-3.112127821	0.002564002	0.015089925	-2.182267408	DOWN
HOMER3	0.343039268	-0.160423924	3.110297838	0.002568842	0.015109993	-2.185332798	UP
HSD17B12	-0.459013949	-0.069272757	-3.108741359	0.002580963	0.01517285	-2.189650056	DOWN
BIN3	0.266843754	-0.140754185	3.108291277	0.002584479	0.015185069	-2.190898145	UP
GPN2	-0.29634312	0.184044722	-3.107552499	0.002590258	0.015208051	-2.19294649	DOWN
TMEM9B	0.237379057	-0.061258368	3.107423585	0.002591268	0.015208051	-2.193303879	UP
CASP3	-0.187885077	0.088731097	-3.106361989	0.002599597	0.015248467	-2.196246508	DOWN
FLII	0.252921659	-0.143813226	3.105457207	0.002606715	0.015281741	-2.198753838	UP
LOC100128822	0.392044475	0.014296914	3.106112507	0.002611012	0.015298444	-2.198930932	UP
ANKRD32	-0.24761029	0.005496976	-3.10470485	0.002612648	0.015299551	-2.200838333	DOWN
ANP32D	0.682460358	-0.171536165	3.10705648	0.002654798	0.015494874	-2.206997592	UP
RNF168	0.275558573	-0.01722407	3.100323685	0.002647448	0.015479766	-2.212968969	UP
SH3GL1	-0.208899577	0.019029139	-3.100277577	0.002647816	0.015479766	-2.213096561	DOWN
SRM	-0.327955303	0.013705099	-3.099901943	0.00265082	0.015481064	-2.214135983	DOWN
CLOCK	0.444586917	0.091393185	3.049464885	0.003425473	0.018867772	-2.214450066	UP
SPON2	0.329901116	-0.123555027	3.097731057	0.002668243	0.015564754	-2.220141123	UP
LOC729852	-0.482402717	0.135516566	-3.0965466	0.002677795	0.015611853	-2.22341619	DOWN
NDUFAF1	0.255599417	0.019565944	3.096080552	0.002681562	0.015625196	-2.224704561	UP
EIF5B	0.302650093	-0.026821639	3.096558995	0.002687324	0.015641527	-2.225343916	UP
SIRPG	-0.362776978	-0.040169376	-3.09583878	0.002683518	0.015627979	-2.225372869	DOWN
B3GALNT2	-0.778765283	0.06102476	-2.920936198	0.005143882	0.025977464	-2.229035198	DOWN
RFX3	-0.350162406	0.148374337	-3.093139461	0.002705447	0.015731452	-2.23283155	DOWN
JMJD1C	-0.363383412	-0.12508631	-3.092894184	0.002707448	0.015732668	-2.23350904	DOWN
HAUS3	0.282134541	0.075007947	3.092558314	0.00271019	0.015739949	-2.234436689	UP
SETD2	-0.319720832	-0.029149615	-3.090706605	0.002725354	0.015819326	-2.239549555	DOWN
SH3D21	-0.392025018	0.000302144	-3.089253058	0.002737313	0.015880021	-2.24356134	DOWN
RALBP1	-0.296206004	0.015542283	-3.088265796	0.002745463	0.01590984	-2.246285331	DOWN
SLC35B3	0.482423379	-0.00184296	3.088799473	0.002750828	0.015925227	-2.24674993	UP
TIMM10	-0.276958048	0.165640175	-3.087580766	0.002751132	0.015925227	-2.24817502	DOWN
TXLNG	-0.544652127	-0.017015351	-3.087047443	0.002755553	0.015942086	-2.249645987	DOWN
MVK	0.293831341	-0.124396901	3.086827628	0.002757377	0.015943912	-2.250252204	UP
TXN	-0.460940696	0.161058033	-3.086242336	0.002762239	0.015963293	-2.251866188	DOWN
MUC4	-0.24136641	0.191663638	-3.086009931	0.002764171	0.015965734	-2.252506994	DOWN
ZSWIM1	0.42063855	0.018180329	3.086518057	0.002769764	0.015980568	-2.253035586	UP
ABCF1	0.225388111	0.043094152	3.085742809	0.002766395	0.015969848	-2.253243476	UP
TNPO3	0.408209064	-0.082814592	3.062069323	0.003114556	0.017501786	-2.256273893	UP
LAPTM4A	-0.28372284	0.016676413	-3.0838249	0.002782405	0.016044748	-2.258529874	DOWN
COQ10A	0.622140213	0.246432186	3.083318122	0.00278665	0.016060464	-2.259926288	UP
FAM124A	-0.30994717	0.02011032	-3.084498905	0.002796742	0.016109846	-2.260561779	DOWN
LOC100130744	-0.489378274	0.142492529	-3.050601549	0.003739841	0.020251083	-2.263572616	DOWN
DDT	-0.231888199	-0.028651406	-3.080873365	0.002807213	0.016161351	-2.26666022	DOWN
SPOCK2	0.253685214	-0.290625304	3.079094196	0.002822266	0.016230332	-2.271558175	UP
UBE2H	0.273702285	0.050228791	3.077911926	0.002842289	0.016320326	-2.276713897	UP
ARL8A	0.280825862	-0.171965822	3.076719359	0.002842476	0.016320326	-2.27809249	UP
TSC22D2	0.352354045	-0.059325112	3.076631123	0.002843229	0.016320326	-2.278335193	UP
SNX1	0.262628011	-0.152779638	3.076530249	0.002844091	0.016320326	-2.278612652	UP
CD8B	-0.24423976	-0.102256215	-3.075538148	0.002852578	0.016360146	-2.281341084	DOWN
C3orf54	-0.487555368	0.190980839	-3.086677832	0.002924622	0.016682814	-2.282211585	DOWN
TNIP2	0.500453107	-0.333146786	3.074526041	0.002871304	0.016431878	-2.286015309	UP
PIM3	0.284015475	0.132449392	3.073799887	0.002867505	0.016431878	-2.286119898	UP
POLR2F	-0.241431981	0.032400409	-3.073391206	0.002871025	0.016431878	-2.28724313	DOWN
ZNF689	0.267788519	0.045310719	3.073388271	0.00287105	0.016431878	-2.287251195	UP
SSH3	0.397512337	-0.207096353	3.072359808	0.002879926	0.016472305	-2.290077332	UP
RNPEP	0.372386394	-0.22977847	3.071749856	0.002895299	0.016551274	-2.293635783	UP
FAM113B	-0.295648938	-0.039219115	-3.067814509	0.00291946	0.016680376	-2.302558497	DOWN
RNF10	0.189887873	-0.078831783	3.067537533	0.002921886	0.016682814	-2.303318585	UP
MRPL34	-0.228439479	0.005969608	-3.067301698	0.002923952	0.016682814	-2.303965732	DOWN
RPS6KA1	0.262211499	-0.241914229	3.065907582	0.002936196	0.016739802	-2.307790468	UP
HIPK3	-0.297831698	0.010075576	-3.065334539	0.002941243	0.016759534	-2.309362204	DOWN
GPR135	-0.390894268	-0.076588491	-3.072199562	0.003009213	0.017109941	-2.313813009	DOWN
TRIP12	0.196091214	-0.021816654	3.062712713	0.002964435	0.016882586	-2.316550352	UP
ATP10D	-0.431057798	-0.137111132	-3.06187922	0.002971844	0.016915663	-2.318834482	DOWN
ZDHHC21	-0.537556127	-0.091965337	-2.995237158	0.00375504	0.020312578	-2.319590189	DOWN
PRRC2B	-0.30922973	-0.085725249	-3.057955804	0.003006949	0.017106269	-2.329579721	DOWN
CTRB2	-0.245295721	0.094685356	-3.024667549	0.003331698	0.018486115	-2.333159671	DOWN
HLA-B	0.392977143	-0.271141171	3.056197551	0.003022805	0.017168755	-2.334391585	UP
TTI2	0.428927691	-0.044612282	3.058179011	0.003036861	0.017211593	-2.334613573	UP
UBLCP1	0.335101529	-0.104436062	3.056698101	0.003028671	0.017189538	-2.334857401	UP
UBXN4	-0.264561952	-0.068118719	-3.055433839	0.003029717	0.017189538	-2.336480975	DOWN
LOC100507307	-0.299282444	0.154127732	-3.055126244	0.003032505	0.017196125	-2.337322386	DOWN
CIR1	0.238611642	0.182871815	3.054168975	0.003041196	0.017226927	-2.339940524	UP
PRKCSH	0.54371976	-0.430960986	3.057875612	0.00307426	0.017339879	-2.341478495	UP
C17orf59	0.263650756	-0.066742512	3.05343889	0.003047841	0.017252801	-2.341936873	UP
UXT	0.165232883	0.15274337	3.053308534	0.003049029	0.017252801	-2.342293279	UP
GNB1L	-0.254295118	0.109162676	-3.052551291	0.003055937	0.017282639	-2.34436342	DOWN
NFAT5	-0.429034946	-0.085149444	-3.051607668	0.003064566	0.017316127	-2.346942511	DOWN
CD6	-0.292901606	-0.127804524	-3.051545533	0.003065135	0.017316127	-2.347112315	DOWN
TUBA3D	-0.245629004	0.099523837	-3.050872655	0.003071303	0.017339879	-2.348950998	DOWN
ZBTB5	0.231312565	0.102626144	3.050724964	0.003072658	0.017339879	-2.349354528	UP
TMEM105	0.361879621	0.004033795	3.057234583	0.003117884	0.017511177	-2.34968868	UP
IFIH1	-0.298403117	0.085043054	-3.050079745	0.003078586	0.017351577	-2.351117261	DOWN
BTBD10	0.270986327	-0.011179478	3.04996754	0.003079618	0.017351577	-2.351423775	UP
DDX18	0.183543309	0.053576106	3.049747004	0.003081647	0.01735376	-2.352026189	UP
ZFAND1	0.257120242	0.007495401	3.049493794	0.003083978	0.017357641	-2.352717815	UP
PCMTD1	-0.265004147	-0.104575865	-3.048930479	0.003089171	0.017377612	-2.354256311	DOWN
PPAP2A	-0.471468588	0.053919055	-3.047016266	0.003106875	0.017467911	-2.359482617	DOWN
STRBP	0.299617206	0.025921744	3.045086976	0.003124815	0.017540784	-2.364747446	UP
FAM50A	0.247419918	-0.105428234	3.042584008	0.003148232	0.017662854	-2.37157384	UP
C2CD2L	0.257511436	-0.141191871	3.041981208	0.003153896	0.017685244	-2.3732172	UP
FAM18B2-CDRT4	0.430995231	0.137705004	3.025880104	0.003602192	0.019659433	-2.374535086	UP
LAMTOR2	0.225703267	-0.025837783	3.041475159	0.003158659	0.017702557	-2.374596599	UP
TSR1	0.284043732	-0.022769379	3.040715437	0.003165821	0.017733293	-2.376667118	UP
STX6	-0.315976222	0.023978089	-3.039526078	0.003177063	0.017786841	-2.379907736	DOWN
TRIM22	0.383184166	0.392820694	3.039199151	0.00318016	0.017794753	-2.380798327	UP
RPL32	-0.221514107	0.003489784	-3.039635711	0.00318675	0.017812768	-2.381391761	DOWN
DDX24	0.311200852	0.034514599	3.038893885	0.003183054	0.017801524	-2.381629845	UP
CNTLN	-0.661154407	-0.084338639	-2.99159561	0.004169991	0.022115806	-2.382116361	DOWN
SPSB4	-0.319796215	0.088477083	-3.006068852	0.003520321	0.019299688	-2.383275186	DOWN
ATP5D	-0.350775011	0.016144122	-3.03770684	0.003194331	0.01783844	-2.384862614	DOWN
KIAA0232	0.204457417	0.042679736	3.0376662	0.003194718	0.01783844	-2.384973275	UP
SSH2	-0.694966495	0.188926896	-2.924495279	0.004832217	0.024724144	-2.38545107	DOWN
UNC13D	0.315463633	-0.281438544	3.036911514	0.003201908	0.017869146	-2.387028024	UP
LRWD1	0.26620926	-0.063064628	3.036696951	0.003203954	0.017871134	-2.387612133	UP
DRAM2	0.20821179	-0.147690599	3.036150405	0.003209174	0.017890805	-2.389099852	UP
PJA1	0.320703757	0.111156186	3.035921933	0.003211358	0.017893544	-2.389721698	UP
PARN	-0.330386443	-0.012305155	-3.032376178	0.003245432	0.018073876	-2.39936763	DOWN
GLRX3	-0.32784136	0.088403482	-3.029325286	0.003275019	0.018219447	-2.407660147	DOWN
RBM18	-0.218387994	0.157381131	-3.026021762	0.003307338	0.018389562	-2.416631837	DOWN
C12orf10	-0.240019227	-0.028477748	-3.025659267	0.003310902	0.018399701	-2.417615823	DOWN
C17orf63	-0.368224541	0.052073271	-3.024950255	0.003317884	0.018428812	-2.419540155	DOWN
NFYB	0.287936825	0.058185751	3.02416937	0.003325589	0.018461909	-2.421659142	UP
TRIM13	0.209032037	-0.034053633	3.02331505	0.003334038	0.018489391	-2.423976897	UP
FLOT2	-0.282086131	-0.166249976	-3.022877026	0.003338377	0.018503749	-2.425165049	DOWN
MT2A	-0.503515674	0.043213154	-3.021917667	0.0033479	0.018546806	-2.427766852	DOWN
E2F4	0.267042672	-0.175281567	3.021171341	0.003355326	0.018578206	-2.429790451	UP
MYCBP	0.369033748	0.102009969	3.020785446	0.003359171	0.018589761	-2.430836616	UP
PIP4K2A	-0.241351663	0.026951614	-3.0196942	0.003370068	0.018640303	-2.433794416	DOWN
COMMD1	-0.498525002	-0.125886635	-3.019035801	0.003376658	0.018666987	-2.43557858	DOWN
GIMAP1	0.273151153	-0.031676727	3.017054788	0.003396559	0.018767189	-2.440944966	UP
USP35	0.239640827	0.114010219	3.016154724	0.003405637	0.018807516	-2.443382229	UP
KIAA1407	-0.428582792	-0.10392351	-3.01808506	0.003420587	0.01885068	-2.443422343	DOWN
NIPBL	-0.342315147	-0.043218045	-3.015852561	0.00340869	0.018811974	-2.444200318	DOWN
LOC401397	-0.29467633	0.021349452	-3.015722558	0.003410004	0.018811974	-2.444552273	DOWN
USP31	0.359736399	0.210777813	3.018897043	0.003436874	0.018920705	-2.444949887	UP
SNX2	0.231817707	-0.083843368	3.015211381	0.003415176	0.018830677	-2.445936063	UP
PHF2	-0.315721536	0.062111051	-3.010703802	0.003461096	0.019036262	-2.458130259	DOWN
ZMAT2	-0.209618259	-0.090233206	-3.01066775	0.003461466	0.019036262	-2.45822773	DOWN
USP12	0.316461229	-0.102394414	3.008316001	0.003485653	0.01915931	-2.464583993	UP
DECR1	-0.235518048	-0.102111042	-3.007979048	0.003489131	0.019168461	-2.465494378	DOWN
VPS28	0.218644047	-0.081117152	3.007096582	0.003498256	0.019203529	-2.467878253	UP
RASSF3	0.263674673	0.075815761	3.007010426	0.003499148	0.019203529	-2.468110963	UP
FBXL5	-0.204225145	0.026293998	-3.005466684	0.003515167	0.019281432	-2.472279757	DOWN
EVPL	-0.516624715	0.225006396	-3.004705897	0.003523087	0.019304837	-2.47433359	DOWN
NBR1	0.200230286	0.139618605	3.00450182	0.003525214	0.019306484	-2.474884452	UP
KIAA0922	0.39180904	-0.184461231	2.974992002	0.003982525	0.021325354	-2.483473512	UP
LOC100507317	-0.291529961	0.079566718	-3.000474321	0.003567439	0.019527619	-2.485749651	DOWN
CBX6	0.315730166	-0.210119469	2.999740729	0.003575181	0.019559865	-2.487727446	UP
CDK14	-0.731573342	0.010562493	-2.931607015	0.004530881	0.023526726	-2.48796161	DOWN
TRMT6	0.463474506	0.201090443	2.999162609	0.003581292	0.019583165	-2.489285811	UP
PRDM1	-0.471771153	-0.080008883	-2.998767901	0.00358547	0.019595875	-2.490349637	DOWN
CSNK1G2	-0.263655794	-0.037914377	-2.998555921	0.003587716	0.019598016	-2.490920925	DOWN
KRT10	-0.293144301	0.038914085	-2.9971467	0.003602679	0.019659433	-2.49471796	DOWN
TMEM239	-0.349221015	0.1055395	-3.041250706	0.003994305	0.021377117	-2.494849131	DOWN
DSN1	0.382624813	0.055745835	2.995290993	0.003622472	0.019757236	-2.499715839	UP
VEZF1	-0.162080254	0.05820661	-2.995109428	0.003624413	0.019757633	-2.500204706	DOWN
HERC6	0.296512883	0.230809173	2.99396995	0.003636622	0.019813969	-2.503272227	UP
NCAPD2	-0.39123581	0.093139112	-2.992429912	0.003653184	0.019893948	-2.507416583	DOWN
FAM73B	0.314205029	-0.235840482	2.992060274	0.003657169	0.019905396	-2.508411054	UP
MTSS1L	-0.371618223	0.134218841	-2.99375969	0.003700466	0.020099654	-2.512442225	DOWN
ACTBL2	0.32742504	-0.047650303	2.990365116	0.003675498	0.019994861	-2.512970428	UP
C6orf47	0.326661799	-0.023817556	2.989837353	0.003681222	0.020015696	-2.514389499	UP
LOC100505717	-0.531297326	-0.111079764	-2.989140035	0.003688797	0.020046573	-2.516264172	DOWN
TMEM25	0.342673935	0.076253097	2.987318965	0.003708648	0.02013375	-2.521158291	UP
EBP	0.239207481	0.070508389	2.987046218	0.00371163	0.020139593	-2.521891091	UP
TMF1	0.267567906	0.033124021	2.986613453	0.003716365	0.020154942	-2.523053711	UP
CYB561D2	-0.287914064	-0.181432717	-2.984984846	0.003734237	0.020241477	-2.527427733	DOWN
UBE2L3	-0.242558383	-0.112781355	-2.98452966	0.003739246	0.020251083	-2.528649905	DOWN
NOMO1	0.381830514	-0.151451455	2.984232106	0.003742523	0.020255234	-2.529448755	UP
MAP3K1	0.283315396	0.125758826	2.982186407	0.003765131	0.020356742	-2.534939159	UP
NENF	-0.256948272	0.104693815	-2.98178802	0.003769548	0.020370205	-2.536008029	DOWN
UBOX5	0.315244265	0.064207353	2.981468226	0.003773097	0.020378966	-2.536865953	UP
ZDHHC8	-0.33670332	0.089583013	-2.979699537	0.003804754	0.020518495	-2.543213389	DOWN
MAN1B1	0.389927676	-0.338990483	2.979062739	0.003799894	0.020508598	-2.543316876	UP
CNST	-0.488931377	-0.094997451	-2.97896574	0.003800979	0.020508598	-2.543576915	DOWN
PDE8A	0.410264612	-0.021313445	2.947156346	0.004211476	0.02224799	-2.543703046	UP
VAMP4	0.27446237	-0.067997974	2.978155141	0.003810051	0.020536581	-2.545749744	UP
GPAT2	0.297388834	0.031285483	2.97748703	0.003817543	0.020566478	-2.547540275	UP
PLEKHM3	-0.531827239	0.182157222	-2.977955566	0.00386229	0.02076521	-2.552898587	DOWN
PSMB6	0.201100705	-0.043847423	2.974400808	0.00385233	0.020743316	-2.555807131	UP
FTSJ3	-0.287241883	0.06084216	-2.973803474	0.003859097	0.020760186	-2.557406372	DOWN
NDUFB4	-0.283534497	-0.092423489	-2.973777517	0.003859391	0.020760186	-2.557475862	DOWN
GABARAPL1	0.341258914	-0.094958862	2.972368385	0.003875399	0.020825098	-2.561247486	UP
SETMAR	-0.317070706	0.057733284	-2.974793334	0.003925438	0.02108327	-2.564850374	DOWN
RPL7A	0.230244823	0.033595716	2.967421264	0.003932086	0.02110273	-2.574477373	UP
CDC42SE2	-0.260767758	-0.099668612	-2.967337396	0.003933054	0.02110273	-2.574701505	DOWN
CCDC76	-0.251266124	-0.005354348	-2.966608433	0.003941473	0.021137175	-2.576649402	DOWN
RPL3	0.253538786	-0.024815331	2.964192968	0.00396949	0.02127663	-2.583101125	UP
DLGAP4	-0.419004025	0.118817932	-2.963066808	0.003982616	0.021325354	-2.586107664	DOWN
PPDPF	-0.477763876	0.223122321	-2.961430492	0.004001758	0.021406167	-2.59047454	DOWN
BICD2	-0.319047585	0.062103973	-2.960484892	0.004012859	0.021446209	-2.592997201	DOWN
SF3B1	-0.247530992	-0.0294983	-2.960447242	0.004013302	0.021446209	-2.59309763	DOWN
CT47A11	-0.296885678	-0.0483245	-2.960204726	0.004016154	0.021450604	-2.593744499	DOWN
NUP35	-0.30253487	0.201820765	-2.959444572	0.004025105	0.021487556	-2.595771807	DOWN
PDE4B	0.498801321	0.037149263	2.958210924	0.004039671	0.021554431	-2.599061015	UP
CHMP5	0.317024667	-0.184883431	2.957954366	0.004042707	0.021559743	-2.599744921	UP
ZNF274	0.309491994	0.14260403	2.957411714	0.004049134	0.021575442	-2.601191314	UP
KIR2DS4	-0.287007201	0.115839003	-2.957361191	0.004049733	0.021575442	-2.60132597	DOWN
DCUN1D2	0.416558512	0.241511191	2.955092147	0.004076714	0.021708245	-2.607371515	UP
FAM169A	-0.256354854	0.08084146	-2.954493667	0.004083858	0.021735337	-2.608965458	DOWN
SEC24C	0.461654612	-0.336993675	2.957963554	0.004137152	0.021984377	-2.611274492	UP
MKKS	-0.228717885	0.008840566	-2.952997215	0.004101772	0.021819693	-2.612949849	DOWN
MAP2K3	0.327912961	-0.085500236	2.951252877	0.004122745	0.021920228	-2.617592197	UP
LOC440288	-0.774687265	-0.012897313	-2.848199653	0.006492397	0.030911996	-2.620642136	DOWN
PPAPDC2	0.353718074	-0.050818789	2.949909053	0.00413897	0.021984377	-2.621167117	UP
ELP4	-0.585373154	-0.11888669	-2.874275083	0.005213082	0.026189294	-2.622853316	DOWN
HPS5	0.313616196	-0.003042512	2.949240438	0.004147064	0.022016309	-2.622945318	UP
FBXO25	0.201077747	-0.041827543	2.947759649	0.004165044	0.022100659	-2.626882365	UP
[truncated: 575 more rows]
