# Supplementary material for: Bioinformatic Analysis Identified Hub Genes Associated with Heterocyclic Amines Induced Cytotoxicity of Peripheral Blood Mononuclear Cells
Source: Genes (Basel). 2021 Nov 25;12(12):1888. doi: 10.3390/genes12121888 (PMC8700875; doi:10.3390/genes12121888)
Supplement: Supplementary file 1 [file genes-12-01888-s001.zip › supplementary data 2021-11-25/Table S7.csv]

logFC	AveExpr	t	P.Value	adj.P.Val	B	change
MYH3	0.579385938	0.138295083	5.503323547	4.13E-07	0.00435933	6.138911303
CCR5	-0.827173267	-0.249731784	-5.204805539	1.40E-06	0.006466047	5.034394525
RNF141	-0.598046022	-0.132828352	-5.137927948	1.84E-06	0.006466047	4.790806103
LST1	-0.60551315	-0.147494744	-5.01885468	2.96E-06	0.007810754	4.360859138
GPNMB	-1.385394757	-0.017063865	-4.907803253	4.60E-06	0.008017057	3.964396034
PRCP	-0.369929032	0.073592659	-4.874741121	5.23E-06	0.008017057	3.847234967
SIPA1L1	0.457443864	0.0953441	4.847321341	5.83E-06	0.008017057	3.750379668
TNFSF13B	-0.463307702	-0.015506569	-4.823677627	6.39E-06	0.008017057	3.667091711
TMEM2	0.435167708	0.1115647	4.806466714	6.84E-06	0.008017057	3.606598739
MAP3K4	0.462384891	-0.004091732	4.707530315	1.00E-05	0.009542255	3.261097694
SYK	-0.488260783	-0.058760318	-4.671120714	1.15E-05	0.009542255	3.134929943
RNASET2	-0.407805315	-0.157299946	-4.657261211	1.22E-05	0.009542255	3.087044765
BLVRB	-0.536396261	0.056451638	-4.651306726	1.25E-05	0.009542255	3.066495852
IFI44	-0.634170296	-0.119886725	-4.604385601	1.49E-05	0.009542255	2.905081936
BLVRA	-0.430496709	-0.054351405	-4.59079616	1.57E-05	0.009542255	2.858503439
SEC11A	-0.294086348	0.018107841	-4.580121496	1.64E-05	0.009542255	2.821969731
FAM100B	0.337568785	-0.036815507	4.558309038	1.78E-05	0.009542255	2.747466525
GALNT6	0.757413792	-0.101347267	4.598763381	1.80E-05	0.009542255	2.709466725
HEXB	-0.468010703	-0.042597955	-4.542703865	1.89E-05	0.009542255	2.694288793
LMBRD1	-0.308360274	-0.076320934	-4.537624564	1.92E-05	0.009542255	2.677002441
CD300A	-0.512576219	-0.33805216	-4.532997247	1.96E-05	0.009542255	2.661263918
PAK1	-0.643098061	-0.012360844	-4.607137088	1.99E-05	0.009542255	2.627759127
S100A4	-0.669923594	-0.203809828	-4.495931486	2.25E-05	0.009955112	2.535527128
CSNK1E	0.522670878	-0.017866342	4.494280283	2.26E-05	0.009955112	2.529939621
ANTXR2	0.576864411	0.136918234	4.44241224	2.75E-05	0.010192425	2.355029417
MR1	-0.427400203	-0.099047766	-4.441401661	2.76E-05	0.010192425	2.35163327
PPA2	-0.356770462	0.160144282	-4.439940746	2.78E-05	0.010192425	2.346724529
IFITM1	0.379350491	0.224893135	4.437812122	2.80E-05	0.010192425	2.33957394
ADCY7	-0.370900862	-0.044447933	-4.437626879	2.80E-05	0.010192425	2.338951757
PLIN2	-0.616076006	-0.095612315	-4.399959358	3.22E-05	0.011084205	2.212753494
SLC37A2	-0.735809864	-0.20943236	-4.403667477	3.26E-05	0.011084205	2.205939505
TMCC3	0.445276995	0.139741549	4.358780057	3.76E-05	0.012341159	2.07551866
RGS3	-0.551145614	-0.092176804	-4.353249397	3.88E-05	0.012341159	2.048048261
CTSC	-0.367939034	-0.083755831	-4.343499697	3.98E-05	0.012341159	2.024790923
RAB31	0.540347107	0.074635905	4.327562815	4.22E-05	0.012716118	1.971997548
ASGR1	-0.965092854	-0.323100097	-4.298487142	4.69E-05	0.013149662	1.875981593
AGPAT4	0.370471973	0.049132784	4.295634178	4.74E-05	0.013149662	1.866581426
SNX9	0.456374557	0.052660003	4.293318932	4.78E-05	0.013149662	1.858955757
GBE1	-0.577727387	-0.073236397	-4.289091534	4.86E-05	0.013149662	1.845038524
LSR	0.38229902	-0.060386884	4.281092127	5.00E-05	0.013203254	1.818726085
IDH1	-0.63149717	0.044841815	-4.273000617	5.15E-05	0.013218806	1.792141141
KIAA0247	0.430719156	0.151476913	4.267470755	5.26E-05	0.013218806	1.773990242
ANXA1	-0.71504887	-0.256043092	-4.240053026	5.82E-05	0.014069693	1.684208619
RAC2	0.334423138	-0.113514062	4.237699915	5.87E-05	0.014069693	1.676519723
S100A6	-0.674143471	-0.466478013	-4.224483684	6.16E-05	0.01412267	1.633384005
IL32	0.422791502	-0.025257446	4.215275996	6.37E-05	0.014168349	1.603380739
SSH1	0.431093641	-0.021381076	4.210027098	6.49E-05	0.014168349	1.58629533
LOC100507642	-0.92051871	0.014457513	-4.340601982	6.11E-05	0.01412267	1.581584845
SLFN11	-0.348681416	-0.058797083	-4.206240949	6.58E-05	0.014168349	1.573979431
LRMP	-0.362179981	-0.017374364	-4.170655179	7.48E-05	0.015548966	1.458560262
SLCO4A1	0.631631976	0.187678165	4.16287395	7.70E-05	0.015548966	1.433404198
VIM	-0.516709932	-0.129191746	-4.160386226	7.77E-05	0.015548966	1.425367805
MFSD1	-0.540564374	-0.119022443	-4.158935399	7.81E-05	0.015548966	1.420682416
FCGR2B	-0.625996197	-0.218141132	-4.142034022	8.38E-05	0.016110685	1.358657917
LATS2	0.351046515	0.011732542	4.136810806	8.46E-05	0.016110685	1.349359251
HSD17B11	-0.353652942	0.044169618	-4.133830352	8.55E-05	0.016110685	1.339769466
FAM13A	-0.579537933	-0.078235007	-4.108178954	9.37E-05	0.01716302	1.257415432
LY86	-0.703517647	-0.150638699	-4.105282691	9.47E-05	0.01716302	1.248137381
HSD17B4	-0.444034513	-0.093765655	-4.101692888	9.59E-05	0.01716302	1.236643379
FKBP15	-0.299879436	-0.218739824	-4.086697345	0.000101239	0.017501415	1.188699183
EGR1	-1.309686696	-0.20792424	-4.085572904	0.000101648	0.017501415	1.185108602
ZFP36L1	-0.417153681	-0.034065288	-4.08238486	0.000102813	0.017501415	1.174931921
CKAP4	0.803050038	-0.050752793	4.070517188	0.000107265	0.01796948	1.137093317
FTL	-0.466350582	-0.051828124	-4.03164691	0.000123182	0.020313437	1.013656081
SCARB2	-0.45645411	-0.027884717	-4.026019635	0.000126764	0.020436403	0.989121862
TM7SF3	-0.350521792	0.067005613	-4.015561575	0.000130411	0.020542676	0.962798991
CLEC4A	-0.828985453	0.014961176	-4.028815273	0.0001278	0.020436403	0.93418665
PID1	0.719621439	0.125198265	4.006204087	0.000134802	0.020922108	0.933274063
GRN	-0.573417114	-0.092597935	-3.988485549	0.000143509	0.021744797	0.877491041
TIMP2	-0.481923476	-0.227015986	-3.981916853	0.000146871	0.021744797	0.856851907
BASP1	0.651473281	0.105663539	3.9806269	0.00014754	0.021744797	0.852801427
ADA	0.719963058	0.278897679	3.974046554	0.000151	0.021744797	0.832152381
ARHGEF10L	-0.671791439	-0.084488338	-3.971927786	0.00015213	0.021744797	0.825508473
IFITM3	0.389189637	0.099211843	3.969786155	0.000153281	0.021744797	0.818795232
MET	0.7474043	0.255108472	3.969847531	0.000154525	0.021744797	0.812623653
BATF3	0.869932616	0.046044003	3.98954937	0.000157014	0.021804263	0.803101807
KIR2DL4	0.493016725	0.098198998	3.963399175	0.000163682	0.02243504	0.76170117
PDCD1	0.398366115	0.048439206	3.941233011	0.000169442	0.022926805	0.729518858
GAB2	0.328090599	0.081841572	3.933956266	0.000173815	0.022945874	0.706834773
FOS	-0.783441987	-0.283668508	-3.93075291	0.000175774	0.022945874	0.696857604
APBB1IP	-0.464497565	-0.103309973	-3.930213874	0.000176105	0.022945874	0.695179254
EPB41L3	0.592297484	0.129268731	3.921820373	0.000181349	0.023193067	0.669064754
NPL	-0.723530431	-0.197255212	-3.917986206	0.000183793	0.023193067	0.657147909
VMP1	-0.611833101	-0.029508879	-3.912964469	0.000187042	0.023193067	0.641551715
KCTD12	-0.789309838	-0.163625021	-3.909994126	0.00018899	0.023193067	0.632332863
CSTA	-0.724963998	-0.192086561	-3.902669278	0.000193877	0.023519277	0.609619115
LOC100506190	-0.575694631	-0.06791892	-3.896672876	0.000197967	0.023742551	0.591045871
SDF2L1	-0.347827343	-0.030391366	-3.887334373	0.000204502	0.024024825	0.562158725
CCDC109B	-0.414885034	0.036429879	-3.886811691	0.000204873	0.024024825	0.560543261
TMEM51	-0.587396341	-0.126006621	-3.875371149	0.000213175	0.02409282	0.525220095
SLC22A4	0.484624177	-0.010445936	3.870493534	0.000218471	0.02409282	0.504430477
ZNF385A	-0.596195564	0.075664111	-3.866527731	0.000219811	0.02409282	0.497963435
ADSSL1	-0.677562236	-0.129913083	-3.865439334	0.000220641	0.02409282	0.494611729
HIVEP2	0.405491097	0.013389466	3.86470355	0.000221204	0.02409282	0.492346249
LINC00482	-1.628295265	-0.121822275	-3.96222784	0.000188962	0.023193067	0.482634665
NOD2	-0.677568371	-0.174761981	-3.863297918	0.000223975	0.02409282	0.482311071
IFIT2	-0.765855468	-0.035911328	-3.859200158	0.000225459	0.02409282	0.475410475
RNASE6	-0.879827389	-0.156958529	-3.85971463	0.000226765	0.02409282	0.471306252
TTPAL	0.33834125	0.030273098	3.856758925	0.000227371	0.02409282	0.467903175
ME2	-0.38448627	-0.08665439	-3.855521996	0.000228346	0.02409282	0.464100579
SPG21	-0.335042594	0.027990603	-3.852725687	0.000230564	0.02409282	0.45550713
MPP1	-0.4848209	-0.361658923	-3.843653631	0.000237904	0.024616088	0.427656321
TMEM184B	0.312533399	0.055724937	3.82943563	0.000249858	0.025602005	0.384096801
TMEM44	0.74021921	0.107409655	3.84924497	0.000253592	0.025734701	0.383631454
TBK1	0.335672365	-0.012829887	3.808514693	0.000268497	0.026987736	0.320200285
CD59	0.52219027	0.069427345	3.805477514	0.00027131	0.02701328	0.310943906
GLIPR1	-0.432435966	-0.007063809	-3.796971411	0.000279341	0.02743872	0.285046675
MMP14	1.210035833	-0.124693859	3.805503714	0.00028635	0.02743872	0.274407165
IFITM4P	0.43729811	0.083691712	3.791624289	0.000284505	0.02743872	0.268787306
TCP11L2	0.526167351	0.027161866	3.819644626	0.000291182	0.02743872	0.265088933
CAST	-0.292670194	-0.138384497	-3.788677275	0.000287389	0.02743872	0.259832788
P4HA1	-0.390721331	-0.217331488	-3.785749009	0.000290283	0.02743872	0.250939942
FAM96A	-0.309810853	-0.040607575	-3.775581018	0.00030055	0.028070828	0.220097253
IFNGR1	-0.413053433	0.059944985	-3.760706543	0.000316194	0.029272924	0.175080615
FBP1	-1.097721556	-0.460419002	-3.754119255	0.000325601	0.029702217	0.150102887
SLC25A37	0.550567646	-0.141374664	3.751322608	0.00032646	0.029702217	0.146743464
CD8B	0.297860076	-0.067946098	3.731403268	0.000349313	0.031509846	0.086753529
HMOX1	-0.661727637	-0.324229421	-3.718756166	0.000364606	0.032610565	0.048779415
PDE4A	0.64716948	0.105226418	3.710200269	0.00037531	0.033285904	0.023140136
ANXA4	-0.439011561	-0.202396146	-3.694628427	0.000395565	0.0347899	-0.023418502
LYN	0.468444246	-0.052069067	3.688075616	0.000404395	0.035040261	-0.042970207
MRPL52	0.355476931	-0.032049919	3.683786423	0.000410276	0.035040261	-0.055754835
CD7	0.527845134	-0.027877197	3.681983273	0.000412773	0.035040261	-0.061126321
LYL1	-0.476647803	-0.201503205	-3.682003601	0.000415415	0.035040261	-0.065756258
ADORA2A	0.635202672	0.057341335	3.680272092	0.000415156	0.035040261	-0.066222136
CSF3	1.895142789	-0.241180896	3.691890412	0.000425749	0.035040261	-0.069525792
DAB2	-0.519376823	-0.14056822	-3.68151445	0.000421684	0.035040261	-0.076904837
CFD	-0.739210299	-0.207458089	-3.675845478	0.000426881	0.035040261	-0.088817137
DRAM2	-0.252032127	-0.176819961	-3.669835312	0.000429974	0.035040261	-0.097266567
TRAF3	0.398526297	0.084862271	3.668702372	0.000431612	0.035040261	-0.100632815
KCNE3	-0.64487274	0.12558583	-3.667018117	0.000442615	0.035389042	-0.119784688
CD320	0.264671672	0.043230266	3.662183201	0.000441156	0.035389042	-0.119988772
RNF135	-0.557080932	0.036125235	-3.657059754	0.000448797	0.035426118	-0.135183794
HAVCR2	-0.475759188	-0.199992046	-3.656398964	0.000449792	0.035426118	-0.137142468
TLR4	-0.533121116	-0.068504966	-3.642534728	0.000471149	0.036294623	-0.1781807
SVIL	0.673452869	-0.082330578	3.647944617	0.000481452	0.036294623	-0.179621723
FOXO1	0.231788815	0.135705297	3.640841983	0.000473821	0.036294623	-0.183183732
HLA-DPB1	-0.351971987	-0.154833789	-3.637173078	0.000479664	0.036294623	-0.19402184
FGL2	-1.015024016	-0.106872174	-3.638429872	0.000480623	0.036294623	-0.194773951
PPARA	0.322862658	0.017461221	3.638425755	0.00048063	0.036294623	-0.194786091
PTGES	0.60637149	-0.102419201	3.612325013	0.000524229	0.038021174	-0.271552658
IL6R	-0.379145043	0.013635271	-3.610819884	0.000523683	0.038021174	-0.271643847
EXTL3	0.286951687	-0.089261114	3.609565097	0.000525871	0.038021174	-0.275329813
PDK3	-0.354128398	0.019345512	-3.609032035	0.000526804	0.038021174	-0.276895419
LAP3	-0.39160003	-0.120352312	-3.608053593	0.000528519	0.038021174	-0.279768685
MAP2K3	0.411212055	-0.080228141	3.607902213	0.000528785	0.038021174	-0.280213176
ZC3H11A	0.191617886	-0.013429602	3.607147765	0.000530112	0.038021174	-0.282428225
SLC25A19	-0.518851015	-0.148471001	-3.605413308	0.000533175	0.038021174	-0.287519323
CXCL5	1.617805318	-0.013440698	3.604185397	0.000541892	0.038239855	-0.299799995
EIF2C1	-0.429302677	-0.038677927	-3.599642078	0.000543489	0.038239855	-0.30444695
FAM129A	0.354159587	-0.058123698	3.586063471	0.000568505	0.039619523	-0.344198529
MRS2	-0.328176595	0.090518029	-3.584557321	0.000571346	0.039619523	-0.348601229
EVI2B	-0.462316861	-0.038338995	-3.582967615	0.000574359	0.039619523	-0.35324675
KRAS	0.257482589	-0.030069252	3.576696296	0.000586394	0.040187049	-0.371558814
RNASEL	-0.461094848	0.013240558	-3.567187098	0.0006051	0.041201462	-0.399281776
USP12	0.378594779	-0.09846191	3.5572229	0.000625307	0.042034962	-0.428274712
GZMB	0.295908423	0.101379333	3.551304025	0.000637611	0.042590795	-0.445469475
ETFB	-0.295362777	-0.114163776	-3.545370047	0.000650176	0.043156984	-0.462687531
PFKFB4	-0.453814543	-0.189282529	-3.542532463	0.000656267	0.043289043	-0.470913786
EGLN3	-1.258654039	-0.268398865	-3.575190929	0.000619967	0.04194313	-0.479316479
PRF1	0.514884994	-0.262680114	3.537471888	0.000667265	0.043741079	-0.485572844
TBL2	-0.472415879	-0.390715501	-3.528355989	0.000687517	0.044790442	-0.511941059
HOPX	-0.446680329	0.103686036	-3.52166215	0.000702757	0.045502416	-0.531272184
SH3BP5	0.412352852	0.109918932	3.516507723	0.000714709	0.045715533	-0.546139632
FOSL2	0.383821768	-0.048321888	3.516506758	0.000714711	0.045715533	-0.546142415
PNPLA8	0.406945494	0.075512704	3.514661716	0.000723011	0.045967802	-0.555317325
ITGB2	-0.451045405	-0.012646164	-3.505627454	0.000740573	0.046294691	-0.577471158
EMILIN2	0.434111628	-0.004530715	3.505380836	0.00074117	0.046294691	-0.578180522
HS3ST3B1	0.547300193	0.205511343	3.50316459	0.000746549	0.046294691	-0.584553651
HLA-DMA	-0.401679238	-0.295497041	-3.50291634	0.000747154	0.046294691	-0.585267348
MIAT	0.384323085	-0.023615046	3.501716484	0.000750085	0.046294691	-0.588716311
LDHA	-0.389469823	-0.150540547	-3.493767772	0.000769773	0.047130428	-0.611543154
CCR1	-0.899845575	-0.47398732	-3.492601664	0.000772702	0.047130428	-0.614888786
PDCD4	0.310346655	-0.017353691	3.490428953	0.000778187	0.047130428	-0.621120265
WDSUB1	-0.37837001	-0.105693905	-3.489128648	0.000781488	0.047130428	-0.624848283
KIR2DS4	0.338527016	0.155429776	3.487132661	0.00078658	0.047168001	-0.630568883
VAMP8	-0.413837322	-0.155121482	-3.482215419	0.000799259	0.047531672	-0.644651829
C1orf162	-0.456740143	-0.200112151	-3.481295696	0.000801652	0.047531672	-0.647284308
MPPE1	-0.268746286	0.01621837	-3.474617609	0.000819231	0.048302576	-0.666383542
